# Supplementary material for: Crystal structure of 2-methyl-1H-imidazol-3-ium 3,5-di­carb­oxy­benzoate
Source: Acta Crystallogr E Crystallogr Commun. 2023 Oct 31;79(Pt 11):1088–92. doi: 10.1107/S2056989023009209 (PMC10626955; doi:10.1107/S2056989023009209)
Supplement: Supplementary file 1 [file e-79-01088-sup1.cif]

##############################################################################
#                                                                            #
# This CIF contains the data in a paper accepted for publication in          #
# Acta Crystallographica Section E. It conforms to the requirements of       #
# Notes for Authors for Acta Crystallographica Section E, and has been       #
# peer reviewed under the auspices of the IUCr Commission on Journals.       #
#                                                                            #
# Full details of the Crystallographic Information File format               #
# are given in the paper "The Crystallographic Information File (CIF):       #
# a New Standard Archive File for Crystallography" by S. R. Hall, F. H.      #
# Allen and I. D. Brown [Acta Cryst. (1991), A47, 655-685].                  #
#                                                                            #
# The current version of the core CIF dictionary is obtainable from          #
# ftp://ftp.iucr.org/pub/cif_core.dic.                                       #
#                                                                            #
# Software is freely available for graphical display of the structure(s)     #
# in this CIF. For information consult the CIF software page                 #
# http://www.iucr.org/resources/cif/software.                                #
#                                                                            #
# This file may be used for bona fide research purposes within the           #
# scientific community so long as proper attribution is given to the journal # 
# article from which it was obtained.                                        #
#                                                                            #
##############################################################################
data_I
_audit_creation_method
;
Olex2 1.5
(compiled 2023.08.24 svn.re1ec1418 for OlexSys, GUI svn.r6817)
;
_journal_date_recd_electronic     2023-07-31
_journal_date_accepted     2023-10-19
_journal_name_full     'Acta Crystallographica, Section E'
_journal_year     2023
_journal_volume     79
_journal_issue      1
_journal_page_first     0
_journal_page_last     0
_journal_paper_category     GO
_journal_paper_doi     10.1107/S2056989023009209
_journal_coeditor_code     JQ2031
_publ_contact_author_name     'Sofiia Baletska'
_publ_contact_author_address
;
School of Physics, V. N. Karazin Kharkiv National University, 4 Svobody Sq. Kharkiv 61022, Ukraine
;
_publ_contact_author_email     'jose.velazquez@desy.de'
_publ_contact_author_fax     ?
_publ_contact_author_phone     ?
_publ_section_title
;
Crystal structure of 2-methyl-1<i>H</i>-imidazol-3-ium 3,5-dicarboxybenzoate
;
loop_
    _publ_author_name
    _publ_author_footnote
    _publ_author_address
    'Baletska, Sofiia' .
;
School of Physics, V. N. Karazin Kharkiv National University, 4 Svobody Sq.
Kharkiv 61022, Ukraine
;
    'Techert, Simone' .
;
Deutsches Elektronen-Synchrotron DESY, Notkestr. 85, 22607 Hamburg, Germany
Institut f\"ur R\"ontgenphysik, Georg-August-Universit\"at G\"ottingen,
Friedrich-Hund-Platz 1, G\"ottingen, 37077, Germany
;
    'Velazquez-Garcia, Jose de Jesus' .
;
Deutsches Elektronen-Synchrotron DESY, Notkestr. 85, 22607 Hamburg, Germany
;
_publ_section_synopsis
;
The structure of a 2-methyl-1<i>H</i>-imidazol-3-ium trimesate compound was
determined by single-crystal X-ray diffraction. The compound is composed of
protonated 2-methylimidazole and singly deprotonated trimesic acid molecules.
;
_chemical_name_systematic
;
2-Methyl-1<i>H</i>-imidazol-3-ium 3,5-dicarboxybenzoate
;
_chemical_name_common     ?
_chemical_formula_moiety     'C4 H7 N2 +, C9 H5 O6 -'
_chemical_formula_sum     'C13 H12 N2 O6'
_chemical_formula_iupac     'C4 H7 N2 +, C9 H5 O6 -'
_chemical_formula_weight     292.25
_chemical_melting_point     ?
_space_group_crystal_system     monoclinic
_space_group_name_H-M_alt     'C 1 2/c 1'
_space_group_name_Hall     '-C 2yc'
loop_
    _space_group_symop_operation_xyz
    'x, y, z'
    '-x, y, -z+1/2'
    'x+1/2, y+1/2, z'
    '-x+1/2, y+1/2, -z+1/2'
    '-x, -y, -z'
    'x, -y, z-1/2'
    '-x+1/2, -y+1/2, -z'
    'x+1/2, -y+1/2, z-1/2'
_cell_length_a     24.0655(18)
_cell_length_b     3.7704(3)
_cell_length_c     27.4258(19)
_cell_angle_alpha     90
_cell_angle_beta     99.481(8)
_cell_angle_gamma     90
_cell_volume     2454.5(3)
_cell_formula_units_Z     8
_cell_measurement_reflns_used     2955
_cell_measurement_theta_min     2.46
_cell_measurement_theta_max     30.35
_cell_measurement_temperature     100.00
_exptl_crystal_description     block
_exptl_crystal_colour     'clear light colourless'
_exptl_crystal_size_max     0.1
_exptl_crystal_size_mid     0.1
_exptl_crystal_size_min     0.03
_exptl_crystal_density_diffrn     1.582
_exptl_crystal_density_meas     .
_exptl_crystal_density_method     ?
_exptl_crystal_F_000     1216
_exptl_absorpt_coefficient_mu     0.127
_exptl_absorpt_correction_type     multi-scan
_exptl_absorpt_process_details
;
(SADABS; Krause <i>et al.</i>,  2015)
;
_exptl_absorpt_correction_T_min     0.6277
_exptl_absorpt_correction_T_max     0.7454
_diffrn_ambient_temperature     100.00
_diffrn_source     ?
_diffrn_source_power     0.03
_diffrn_source_voltage     50.0
_diffrn_source_current     0.6
_diffrn_radiation_type     MoK\a
_diffrn_radiation_wavelength     0.71073
_diffrn_radiation_monochromator     graphite
_diffrn_measurement_device_type     'Bruker APEX Duo CCD area detector'
_diffrn_measurement_method     'phi and omega scans'
_diffrn_detector_area_resol_mean     ?
_diffrn_reflns_number     23840
_diffrn_reflns_av_R_equivalents     0.0741
_diffrn_reflns_av_unetI/netI     0.0361
_diffrn_reflns_theta_min     2.088
_diffrn_reflns_theta_max     26.432
_diffrn_reflns_theta_full     25.242
_diffrn_measured_fraction_theta_max     0.998
_diffrn_measured_fraction_theta_full     0.999
_diffrn_reflns_limit_h_min     -30
_diffrn_reflns_limit_h_max     30
_diffrn_reflns_limit_k_min     -4
_diffrn_reflns_limit_k_max     4
_diffrn_reflns_limit_l_min     -34
_diffrn_reflns_limit_l_max     34
_refine_special_details     ?
_reflns_number_total     2531
_reflns_number_gt     1969
_reflns_threshold_expression     'I > 2\s(I)'
_refine_ls_structure_factor_coef     Fsqd
_refine_ls_matrix_type     full
_refine_ls_R_factor_all     0.0566
_refine_ls_R_factor_gt     0.0392
_refine_ls_wR_factor_gt     0.0931
_refine_ls_wR_factor_ref     0.1029
_refine_ls_goodness_of_fit_ref     1.036
_refine_ls_restrained_S_all     1.035
_refine_ls_number_reflns     2531
_refine_ls_number_parameters     204
_refine_ls_number_restraints     3
_refine_ls_hydrogen_treatment     mixed
_refine_ls_weighting_scheme     calc
_refine_ls_weighting_details
              'w=1/[\s^2^(Fo^2^)+(0.0457P)^2^+3.1540P] where P=(Fo^2^+2Fc^2^)/3'
_atom_sites_solution_hydrogens     mixed
_atom_sites_solution_primary     dual
_atom_sites_solution_secondary     ?
_refine_ls_shift/su_max     0.000
_refine_ls_shift/su_mean     0.000
_refine_diff_density_max     0.235
_refine_diff_density_min     -0.275
_refine_ls_extinction_method     none
_refine_ls_extinction_coef     .
loop_
    _atom_type_symbol
    _atom_type_description
    _atom_type_scat_dispersion_real
    _atom_type_scat_dispersion_imag
    _atom_type_scat_source
    'C' 'C' 0.0033 0.0016
                         'International Tables Vol C Tables 4.2.6.8 and 6.1.1.4'
    'H' 'H' 0.0000 0.0000
                         'International Tables Vol C Tables 4.2.6.8 and 6.1.1.4'
    'N' 'N' 0.0061 0.0033
                         'International Tables Vol C Tables 4.2.6.8 and 6.1.1.4'
    'O' 'O' 0.0106 0.0060
                         'International Tables Vol C Tables 4.2.6.8 and 6.1.1.4'
_computing_data_collection
;
APEX2 (Bruker, 2016)
;
_computing_cell_refinement
;
SAINT (Bruker, 2016)
;
_computing_data_reduction
;
SAINT (Bruker, 2016)
;
_computing_structure_solution
;
<i>SHELXT2018/2</i> (Sheldrick, 2015a)
;
_computing_structure_refinement
;
<i>SHELXL2018/3</i> (Sheldrick, 2015b)
;
_computing_molecular_graphics
;
Olex2 1.5 (Dolomanov <i>et al.</i>,  2009)
;
_computing_publication_material
;
Olex2 1.5 (Dolomanov <i>et al.</i>,  2009)
;
loop_
    _atom_site_type_symbol
    _atom_site_label
    _atom_site_fract_x
    _atom_site_fract_y
    _atom_site_fract_z
    _atom_site_U_iso_or_equiv
    _atom_site_adp_type
    _atom_site_calc_flag
    _atom_site_occupancy
    _atom_site_disorder_assembly
    _atom_site_disorder_group
    O O5 0.21243(5) 1.0194(4) 0.29386(4) 0.0167(3) Uani d 1 . .
    H H5 0.178804 0.950516 0.290143 0.025 Uiso calc 1 . .
    O O4 0.39014(5) 1.2973(4) 0.22895(4) 0.0172(3) Uani d 1 . .
    O O3 0.47026(5) 1.2416(4) 0.28243(4) 0.0175(3) Uani d 1 . .
    H H3 0.484491 1.273555 0.256792 0.026 Uiso calc 0.5 A -1
    O O1 0.39873(5) 0.7849(4) 0.48212(4) 0.0196(3) Uani d 1 . .
    O O2 0.47345(5) 1.0439(4) 0.45787(4) 0.0174(3) Uani d 1 . .
    H H2 0.488390 1.006191 0.487304 0.026 Uiso calc 0.5 B -1
    O O6 0.21810(5) 0.7269(4) 0.36581(4) 0.0186(3) Uani d 1 . .
    N N1 0.41365(6) 0.4251(4) 0.56743(5) 0.0157(3) Uani d 1 . .
    H H1 0.417821 0.532713 0.539790 0.019 Uiso calc 1 . .
    N N2 0.37701(6) 0.1426(4) 0.62208(5) 0.0154(3) Uani d 1 . .
    H H2B 0.352463 0.029800 0.636906 0.018 Uiso calc 1 . .
    C C2 0.41679(7) 1.0776(5) 0.36004(6) 0.0127(4) Uani d 1 . .
    H H2A 0.456452 1.111505 0.365596 0.015 Uiso calc 1 . .
    C C1 0.39023(7) 0.9786(5) 0.39933(6) 0.0127(4) Uani d 1 . .
    C C9 0.24019(7) 0.8931(5) 0.33578(6) 0.0135(4) Uani d 1 . .
    C C4 0.32831(7) 1.0735(5) 0.30481(6) 0.0125(4) Uani d 1 . .
    H H4 0.306933 1.108898 0.272846 0.015 Uiso calc 1 . .
    C C7 0.42279(7) 0.9286(5) 0.45087(6) 0.0139(4) Uani d 1 . .
    C C8 0.41665(7) 1.2307(5) 0.27097(6) 0.0125(4) Uani d 1 . .
    C C6 0.33258(7) 0.9172(5) 0.39079(6) 0.0129(4) Uani d 1 . .
    H H6 0.314219 0.841015 0.417075 0.016 Uiso calc 1 . .
    C C5 0.30162(7) 0.9672(5) 0.34375(6) 0.0128(4) Uani d 1 . .
    C C3 0.38646(7) 1.1280(5) 0.31275(6) 0.0126(4) Uani d 1 . .
    C C12 0.36643(8) 0.2760(5) 0.57639(6) 0.0156(4) Uani d 1 . .
    C C10 0.45497(8) 0.3855(5) 0.60797(6) 0.0162(4) Uani d 1 . .
    H H10 0.492702 0.467759 0.611105 0.019 Uiso calc 1 . .
    C C11 0.43223(7) 0.2087(5) 0.64244(7) 0.0161(4) Uani d 1 . .
    H H11 0.450624 0.142482 0.674491 0.019 Uiso calc 1 . .
    C C13 0.31239(8) 0.2603(6) 0.54168(8) 0.0238(4) Uani d 1 . .
    H H13A 0.308320 0.473526 0.520952 0.036 Uiso calc 0.47(2) C 1
    H H13B 0.281126 0.247390 0.560431 0.036 Uiso calc 0.47(2) C 1
    H H13C 0.311958 0.049737 0.520678 0.036 Uiso calc 0.47(2) C 1
    H H13D 0.2871(17) 0.450(11) 0.5494(18) 0.036 Uiso d 0.53(2) C 2
    H H13E 0.3175(18) 0.267(16) 0.5074(8) 0.036 Uiso d 0.53(2) C 2
    H H13F 0.2873(16) 0.073(11) 0.5495(18) 0.036 Uiso d 0.53(2) C 2
loop_
    _atom_site_aniso_label
    _atom_site_aniso_U_11
    _atom_site_aniso_U_22
    _atom_site_aniso_U_33
    _atom_site_aniso_U_12
    _atom_site_aniso_U_13
    _atom_site_aniso_U_23
    O5 0.0115(6) 0.0275(7) 0.0096(6) -0.0027(5) -0.0024(5) 0.0013(5)
    O4 0.0140(6) 0.0295(8) 0.0073(6) 0.0010(5) -0.0001(5) 0.0032(5)
    O3 0.0119(6) 0.0305(8) 0.0101(6) -0.0004(5) 0.0024(5) 0.0024(6)
    O1 0.0187(7) 0.0292(8) 0.0105(6) -0.0031(6) 0.0013(5) 0.0052(6)
    O2 0.0132(6) 0.0293(8) 0.0085(6) -0.0020(5) -0.0020(5) 0.0017(6)
    O6 0.0159(6) 0.0265(8) 0.0133(6) -0.0046(6) 0.0019(5) 0.0027(6)
    N1 0.0192(8) 0.0185(8) 0.0093(7) -0.0011(6) 0.0024(6) 0.0015(6)
    N2 0.0154(7) 0.0171(8) 0.0142(7) -0.0015(6) 0.0043(6) 0.0024(6)
    C2 0.0115(8) 0.0138(9) 0.0120(8) -0.0002(7) -0.0002(7) -0.0018(7)
    C1 0.0154(8) 0.0134(9) 0.0087(8) 0.0003(7) 0.0001(7) -0.0004(7)
    C9 0.0159(9) 0.0153(9) 0.0088(8) 0.0006(7) 0.0006(7) -0.0035(7)
    C4 0.0143(8) 0.0133(9) 0.0092(8) 0.0008(7) -0.0004(6) 0.0003(7)
    C7 0.0147(8) 0.0170(9) 0.0095(8) 0.0023(7) 0.0011(7) -0.0001(7)
    C8 0.0114(8) 0.0152(9) 0.0108(8) 0.0000(7) 0.0013(6) -0.0004(7)
    C6 0.0161(9) 0.0139(9) 0.0087(8) -0.0005(7) 0.0018(7) 0.0003(7)
    C5 0.0145(8) 0.0129(9) 0.0108(8) -0.0002(7) 0.0014(7) -0.0015(7)
    C3 0.0155(9) 0.0118(9) 0.0101(8) 0.0009(7) 0.0013(7) -0.0004(7)
    C12 0.0176(9) 0.0152(9) 0.0136(9) 0.0015(7) 0.0009(7) -0.0013(7)
    C10 0.0152(9) 0.0172(9) 0.0156(9) -0.0003(7) 0.0002(7) -0.0017(7)
    C11 0.0170(9) 0.0181(9) 0.0121(9) 0.0029(7) -0.0002(7) 0.0000(7)
    C13 0.0201(10) 0.0277(11) 0.0213(10) -0.0001(8) -0.0036(8) 0.0003(9)
_geom_special_details
;
 All esds (except the esd in the dihedral angle between two l.s. planes)
 are estimated using the full covariance matrix.  The cell esds are taken
 into account individually in the estimation of esds in distances, angles
 and torsion angles; correlations between esds in cell parameters are only
 used when they are defined by crystal symmetry.  An approximate (isotropic)
 treatment of cell esds is used for estimating esds involving l.s. planes.
;
loop_
    _geom_bond_atom_site_label_1
    _geom_bond_atom_site_label_2
    _geom_bond_distance
    O5 H5 0.8400
    O5 C9 1.320(2)
    O4 C8 1.247(2)
    O3 H3 0.8400
    O3 C8 1.277(2)
    O1 C7 1.235(2)
    O2 H2 0.8400
    O2 C7 1.279(2)
    O6 C9 1.224(2)
    N1 H1 0.8800
    N1 C12 1.326(2)
    N1 C10 1.372(2)
    N2 H2B 0.8800
    N2 C12 1.335(2)
    N2 C11 1.377(2)
    C2 H2A 0.9500
    C2 C1 1.391(2)
    C2 C3 1.393(2)
    C1 C7 1.511(2)
    C1 C6 1.388(2)
    C9 C5 1.485(2)
    C4 H4 0.9500
    C4 C5 1.393(2)
    C4 C3 1.396(2)
    C8 C3 1.505(2)
    C6 H6 0.9500
    C6 C5 1.392(2)
    C12 C13 1.481(3)
    C10 H10 0.9500
    C10 C11 1.345(3)
    C11 H11 0.9500
    C13 H13A 0.9800
    C13 H13B 0.9800
    C13 H13C 0.9800
    C13 H13D 0.984(19)
    C13 H13E 0.968(19)
    C13 H13F 0.976(19)
loop_
    _geom_angle_atom_site_label_1
    _geom_angle_atom_site_label_2
    _geom_angle_atom_site_label_3
    _geom_angle_site_symmetry_1
    _geom_angle_site_symmetry_3
    _geom_angle
    _geom_angle_publ_flag
    C9 O5 H5 . . 109.5 ?
    C8 O3 H3 . . 109.5 ?
    C7 O2 H2 . . 109.5 ?
    C12 N1 H1 . . 125.3 ?
    C12 N1 C10 . . 109.41(15) ?
    C10 N1 H1 . . 125.3 ?
    C12 N2 H2B . . 125.2 ?
    C12 N2 C11 . . 109.55(15) ?
    C11 N2 H2B . . 125.2 ?
    C1 C2 H2A . . 119.3 ?
    C1 C2 C3 . . 121.37(16) ?
    C3 C2 H2A . . 119.3 ?
    C2 C1 C7 . . 121.63(15) ?
    C6 C1 C2 . . 119.22(16) ?
    C6 C1 C7 . . 119.14(15) ?
    O5 C9 C5 . . 114.15(15) ?
    O6 C9 O5 . . 123.87(16) ?
    O6 C9 C5 . . 121.98(15) ?
    C5 C4 H4 . . 120.0 ?
    C5 C4 C3 . . 120.01(16) ?
    C3 C4 H4 . . 120.0 ?
    O1 C7 O2 . . 126.09(16) ?
    O1 C7 C1 . . 118.28(15) ?
    O2 C7 C1 . . 115.64(15) ?
    O4 C8 O3 . . 124.26(15) ?
    O4 C8 C3 . . 121.17(15) ?
    O3 C8 C3 . . 114.57(15) ?
    C1 C6 H6 . . 120.0 ?
    C1 C6 C5 . . 120.09(16) ?
    C5 C6 H6 . . 120.0 ?
    C4 C5 C9 . . 121.01(15) ?
    C6 C5 C9 . . 118.60(15) ?
    C6 C5 C4 . . 120.36(16) ?
    C2 C3 C4 . . 118.91(16) ?
    C2 C3 C8 . . 119.96(15) ?
    C4 C3 C8 . . 121.11(15) ?
    N1 C12 N2 . . 107.26(15) ?
    N1 C12 C13 . . 125.88(17) ?
    N2 C12 C13 . . 126.86(17) ?
    N1 C10 H10 . . 126.3 ?
    C11 C10 N1 . . 107.41(16) ?
    C11 C10 H10 . . 126.3 ?
    N2 C11 H11 . . 126.8 ?
    C10 C11 N2 . . 106.37(16) ?
    C10 C11 H11 . . 126.8 ?
    C12 C13 H13A . . 109.5 ?
    C12 C13 H13B . . 109.5 ?
    C12 C13 H13C . . 109.5 ?
    C12 C13 H13D . . 110(3) ?
    C12 C13 H13E . . 113(3) ?
    C12 C13 H13F . . 113(3) ?
    H13A C13 H13B . . 109.5 ?
    H13A C13 H13C . . 109.5 ?
    H13B C13 H13C . . 109.5 ?
    H13D C13 H13E . . 112(4) ?
    H13D C13 H13F . . 93(4) ?
    H13E C13 H13F . . 114(4) ?
loop_
    _geom_torsion_atom_site_label_1
    _geom_torsion_atom_site_label_2
    _geom_torsion_atom_site_label_3
    _geom_torsion_atom_site_label_4
    _geom_torsion_site_symmetry_1
    _geom_torsion_site_symmetry_2
    _geom_torsion_site_symmetry_3
    _geom_torsion_site_symmetry_4
    _geom_torsion
    _geom_torsion_publ_flag
    O5 C9 C5 C4 . . . . -16.1(2) ?
    O5 C9 C5 C6 . . . . 165.92(15) ?
    O4 C8 C3 C2 . . . . -175.82(17) ?
    O4 C8 C3 C4 . . . . 5.7(3) ?
    O3 C8 C3 C2 . . . . 4.4(2) ?
    O3 C8 C3 C4 . . . . -174.11(16) ?
    O6 C9 C5 C4 . . . . 163.43(17) ?
    O6 C9 C5 C6 . . . . -14.5(3) ?
    N1 C10 C11 N2 . . . . 0.1(2) ?
    C2 C1 C7 O1 . . . . -168.16(17) ?
    C2 C1 C7 O2 . . . . 12.3(3) ?
    C2 C1 C6 C5 . . . . -2.3(3) ?
    C1 C2 C3 C4 . . . . -0.7(3) ?
    C1 C2 C3 C8 . . . . -179.26(16) ?
    C1 C6 C5 C9 . . . . 178.97(16) ?
    C1 C6 C5 C4 . . . . 1.0(3) ?
    C7 C1 C6 C5 . . . . 178.97(16) ?
    C6 C1 C7 O1 . . . . 10.5(3) ?
    C6 C1 C7 O2 . . . . -169.07(16) ?
    C5 C4 C3 C2 . . . . -0.6(3) ?
    C5 C4 C3 C8 . . . . 177.89(16) ?
    C3 C2 C1 C7 . . . . -179.11(16) ?
    C3 C2 C1 C6 . . . . 2.2(3) ?
    C3 C4 C5 C9 . . . . -177.44(16) ?
    C3 C4 C5 C6 . . . . 0.5(3) ?
    C12 N1 C10 C11 . . . . -0.2(2) ?
    C12 N2 C11 C10 . . . . 0.0(2) ?
    C10 N1 C12 N2 . . . . 0.1(2) ?
    C10 N1 C12 C13 . . . . -179.50(18) ?
    C11 N2 C12 N1 . . . . -0.1(2) ?
    C11 N2 C12 C13 . . . . 179.56(18) ?
loop_
    _geom_hbond_atom_site_label_D
    _geom_hbond_atom_site_label_H
    _geom_hbond_atom_site_label_A
    _geom_hbond_site_symmetry_A
    _geom_hbond_distance_DH
    _geom_hbond_distance_HA
    _geom_hbond_distance_DA
    _geom_hbond_angle_DHA
    N1 H1 O1 . 0.88 1.84 2.6771(19) 159
    O2 H2 O2 5_676 0.84 1.64 2.4718(16) 171
    N2 H2B O6 7_556 0.88 1.95 2.746(2) 151
    O3 H3 O3 2_655 0.84 1.66 2.4601(16) 159
    O5 H5 O4 4_545 0.84 1.75 2.5840(18) 170
_shelx_space_group_comment
;
The symmetry employed for this shelxl refinement is uniquely defined
by the following loop, which should always be used as a source of
symmetry information in preference to the above space-group names.
They are only intended as comments.
;
_shelx_estimated_absorpt_T_min     0.987
_shelx_estimated_absorpt_T_max     0.996
_iucr_refine_instructions_details
;
TITL mim_btc_100k_c2_2_a.res in C2/c
    mim_btc_100k_c2_2.res
    created by SHELXL-2018/3 at 14:03:25 on 28-Sep-2023
REM Old TITL mim_btc_100k_c2_2_a.res in C2/c
REM SHELXT solution in C2/c: R1 0.106, Rweak 0.003, Alpha 0.019
REM <I/s> 0.307 for 400 systematic absences, Orientation as input
REM Formula found by SHELXT: C13 N2 O6
CELL 0.71073 24.0655 3.7704 27.4258 90 99.481 90
ZERR 8 0.0018 0.0003 0.0019 0 0.008 0
LATT 7
SYMM -X,+Y,0.5-Z
SFAC C H N O
UNIT 104 96 16 48
SADI C13 H13a C13 H13d
SADI C13 H13b C13 H13f
SADI C13 H13c C13 H13e
L.S. 20 0 0
PLAN  5
SIZE 0.03 0.1 0.1
TEMP -173.15
CONF
BOND
list 4
MORE -1
BOND $H
fmap 2 53
acta
OMIT 0 0 2
REM <olex2.extras>
REM <HklSrc "%.\\mIm_btc_100K_C2_2.hkl">
REM </olex2.extras>
WGHT    0.045700    3.154000
FVAR       0.35279   0.47131
O5    4    0.212430    1.019425    0.293856    11.00000    0.01152    0.02753 =
         0.00965    0.00132   -0.00238   -0.00266
AFIX 147
H5    2    0.178804    0.950516    0.290143    11.00000   -1.50000
AFIX   0
O4    4    0.390144    1.297331    0.228952    11.00000    0.01398    0.02954 =
         0.00732    0.00320   -0.00014    0.00097
O3    4    0.470258    1.241559    0.282429    11.00000    0.01194    0.03053 =
         0.01013    0.00243    0.00236   -0.00040
PART -1
AFIX 147
H3    2    0.484491    1.273555    0.256792    10.50000   -1.50000
AFIX   0
PART 0
O1    4    0.398734    0.784892    0.482115    11.00000    0.01869    0.02916 =
         0.01047    0.00520    0.00130   -0.00308
O2    4    0.473445    1.043941    0.457870    11.00000    0.01320    0.02934 =
         0.00851    0.00166   -0.00204   -0.00201
PART -1
AFIX 147
H2    2    0.488390    1.006191    0.487304    10.50000   -1.50000
AFIX   0
PART 0
O6    4    0.218103    0.726922    0.365807    11.00000    0.01588    0.02647 =
         0.01333    0.00273    0.00192   -0.00455
N1    3    0.413645    0.425123    0.567430    11.00000    0.01916    0.01853 =
         0.00931    0.00147    0.00238   -0.00106
AFIX  43
H1    2    0.417821    0.532713    0.539790    11.00000   -1.20000
AFIX   0
N2    3    0.377014    0.142624    0.622084    11.00000    0.01542    0.01710 =
         0.01424    0.00242    0.00429   -0.00147
AFIX  43
H2B   2    0.352463    0.029800    0.636906    11.00000   -1.20000
AFIX   0
C2    1    0.416795    1.077574    0.360042    11.00000    0.01155    0.01376 =
         0.01202   -0.00180   -0.00019   -0.00015
AFIX  43
H2A   2    0.456452    1.111505    0.365596    11.00000   -1.20000
AFIX   0
C1    1    0.390229    0.978561    0.399327    11.00000    0.01540    0.01340 =
         0.00873   -0.00044    0.00014    0.00028
C9    1    0.240193    0.893134    0.335781    11.00000    0.01594    0.01527 =
         0.00875   -0.00349    0.00062    0.00065
C4    1    0.328311    1.073485    0.304812    11.00000    0.01428    0.01329 =
         0.00916    0.00028   -0.00044    0.00075
AFIX  43
H4    2    0.306933    1.108898    0.272846    11.00000   -1.20000
AFIX   0
C7    1    0.422785    0.928555    0.450869    11.00000    0.01473    0.01699 =
         0.00953   -0.00015    0.00110    0.00230
C8    1    0.416653    1.230745    0.270974    11.00000    0.01138    0.01524 =
         0.01083   -0.00044    0.00129   -0.00002
C6    1    0.332579    0.917216    0.390788    11.00000    0.01609    0.01385 =
         0.00872    0.00034    0.00177   -0.00050
AFIX  43
H6    2    0.314219    0.841015    0.417075    11.00000   -1.20000
AFIX   0
C5    1    0.301616    0.967204    0.343746    11.00000    0.01448    0.01288 =
         0.01076   -0.00151    0.00138   -0.00017
C3    1    0.386461    1.127974    0.312747    11.00000    0.01546    0.01183 =
         0.01007   -0.00042    0.00125    0.00088
C12   1    0.366428    0.276044    0.576392    11.00000    0.01759    0.01520 =
         0.01357   -0.00132    0.00094    0.00148
C10   1    0.454970    0.385454    0.607973    11.00000    0.01516    0.01718 =
         0.01555   -0.00172    0.00023   -0.00035
AFIX  43
H10   2    0.492702    0.467759    0.611105    11.00000   -1.20000
AFIX   0
C11   1    0.432233    0.208673    0.642444    11.00000    0.01705    0.01813 =
         0.01215    0.00000   -0.00024    0.00294
AFIX  43
H11   2    0.450624    0.142482    0.674491    11.00000   -1.20000
AFIX   0
C13   1    0.312388    0.260347    0.541677    11.00000    0.02008    0.02766 =
         0.02126    0.00027   -0.00364   -0.00012
PART 1
AFIX 137
H13A  2    0.308320    0.473526    0.520952    21.00000   -1.50000
H13B  2    0.281126    0.247390    0.560431    21.00000   -1.50000
H13C  2    0.311958    0.049737    0.520678    21.00000   -1.50000
AFIX   0
PART 2
H13D  2    0.287129    0.449913    0.549385   -21.00000   -1.50000
H13E  2    0.317466    0.267138    0.507421   -21.00000   -1.50000
H13F  2    0.287275    0.072970    0.549461   -21.00000   -1.50000
HKLF 4
REM  mim_btc_100k_c2_2_a.res in C2/c
REM wR2 = 0.1029, GooF = S = 1.036, Restrained GooF = 1.035 for all data
REM R1 = 0.0392 for 1969 Fo > 4sig(Fo) and 0.0566 for all 2531 data
REM 204 parameters refined using 3 restraints
END
WGHT      0.0457      3.1540
REM Highest difference peak  0.235,  deepest hole -0.275,  1-sigma level  0.058
Q1    1   0.3605  0.9434  0.3005  11.00000  0.05    0.24
Q2    1   0.4012  1.1819  0.2985  11.00000  0.05    0.23
Q3    1   0.2810  0.9001  0.3396  11.00000  0.05    0.22
Q4    1   0.3979  0.8894  0.3817  11.00000  0.05    0.22
Q5    1   0.4031  0.9777  0.4188  11.00000  0.05    0.21
  REM The information below was added by Olex2.
  REM
  REM R1 = 0.0392 for 1969 Fo > 4sig(Fo) and 0.0566 for all 26079 data
  REM 204 parameters refined using n/a restraints
  REM Highest difference peak 0.24, deepest hole -0.27
  REM Mean Shift 0, Max Shift 0.000.
  REM +++ Tabular Listing of Refinement Information +++
  REM R1_all = 0.0566
  REM R1_gt = 0.0392
  REM wR_ref = 0.1029
  REM GOOF = 1.036
  REM Shift_max = 0.000
  REM Shift_mean = 0
  REM Reflections_all = 26079
  REM Reflections_gt = 1969
  REM Parameters = 204
  REM Hole = -0.27
  REM Peak = 0.24
  REM Flack = n/a
;
