# Supplementary material for: Crystal structure of 2-methyl-1H-imidazol-3-ium 3,5-di­carb­oxy­benzoate
Source: Acta Crystallogr E Crystallogr Commun. 2023 Oct 31;79(Pt 11):1088–92. doi: 10.1107/S2056989023009209 (PMC10626955; doi:10.1107/S2056989023009209)
Supplement: Supplementary file 2 [file e-79-01088-Isup2.hkl]

#
# h,k,l, Fc-squared, Fo-squared, sigma(Fo-squared), status flag
#
data_I
_shelx_title ' mim_btc_100k_c2_2_a.res in C2/c'
_shelx_refln_list_code          4
_shelx_F_calc_maximum      291.10
_exptl_crystal_F_000      1216.00
_reflns_d_resolution_high  0.7983

loop_
 _space_group_symop_operation_xyz
 'x, y, z'
 '-x, y, -z+1/2'
 'x+1/2, y+1/2, z'
 '-x+1/2, y+1/2, -z+1/2'
 '-x, -y, -z'
 'x, -y, z-1/2'
 '-x+1/2, -y+1/2, -z'
 'x+1/2, -y+1/2, z-1/2'

_cell_length_a    24.0655
_cell_length_b     3.7704
_cell_length_c    27.4258
_cell_angle_alpha  90.000
_cell_angle_beta   99.481
_cell_angle_gamma  90.000

_shelx_F_squared_multiplier     1.000

loop_
 _refln_index_h
 _refln_index_k
 _refln_index_l
 _refln_F_squared_calc
 _refln_F_squared_meas
 _refln_F_squared_sigma
 _refln_observed_status
   4   0   0      23231.70      21505.14       433.31 o
   6   0   0      25747.82      23369.87       427.96 o
   8   0   0       1832.14       1509.38        42.62 o
  10   0   0      27607.16      28178.60       442.31 o
  12   0   0       2943.32       3109.51        68.59 o
  14   0   0       4938.79       5251.70       104.42 o
  16   0   0       4344.84       4427.52        98.42 o
  18   0   0        239.17        315.77        30.90 o
  20   0   0       4139.60       3876.68       121.79 o
  22   0   0       1300.61       1064.14        59.09 o
  24   0   0       1107.44        912.63        57.61 o
  26   0   0         99.13        112.45        40.02 o
  28   0   0        652.92        732.81        65.28 o
   1   1   0      22990.68      21984.81       317.44 o
   3   1   0       3623.00       3472.21        61.37 o
   5   1   0       1249.83       1075.76        21.82 o
   7   1   0       2911.80       2598.67        38.35 o
   9   1   0        783.92        711.78        21.67 o
  11   1   0       3459.52       3708.82        53.37 o
  13   1   0       1544.08       1719.02        35.30 o
  15   1   0        379.01        431.57        25.37 o
  17   1   0        174.64        181.18        18.31 o
  19   1   0        893.72        900.86        34.92 o
  21   1   0       2972.85       2634.75        59.52 o
  23   1   0        773.57        775.60        47.16 o
  25   1   0        170.35         81.44        31.75 o
  27   1   0         77.48         39.50        36.00 o
  29   1   0          0.41         -8.49        48.41 o
   0   2   0        414.78        335.20        31.06 o
   2   2   0        727.45        743.48        34.07 o
   4   2   0       1676.21       1669.96        35.22 o
   6   2   0       1118.37       1047.35        24.88 o
   8   2   0       1448.47       1472.04        31.63 o
  10   2   0          3.25          3.40        10.44 o
  12   2   0        859.42        849.08        48.97 o
  14   2   0        138.46         97.56        18.71 o
  16   2   0        126.34        130.69        22.56 o
  18   2   0         23.41         23.83        21.61 o
  20   2   0         40.60          5.73        23.47 o
  22   2   0        461.42        485.69        39.69 o
  24   2   0       1149.47       1112.11        61.03 o
  26   2   0          6.31        -33.33        33.33 o
   1   3   0          0.22          2.08        15.12 o
   3   3   0        140.13        238.41        21.05 o
   5   3   0        123.10        121.77        20.97 o
   7   3   0        548.69        518.09        33.78 o
   9   3   0        294.74        310.28        29.48 o
  11   3   0         36.26         32.79        20.52 o
  13   3   0        462.34        468.02        33.44 o
  15   3   0        176.93        145.39        26.71 o
  17   3   0          0.05         49.47        27.61 o
  19   3   0         88.31         77.71        31.02 o
  21   3   0        563.69        676.84        51.40 o
   0   4   0        837.76        943.87        78.28 o
   2   4   0         14.88        -12.40        30.75 o
   4   4   0         80.39         70.07        34.53 o
   6   4   0         17.89          2.95        28.68 o
   8   4   0        191.56        149.36        33.42 o
  10   4   0       1195.07       1254.09        66.65 o
  12   4   0        360.81        402.96        45.50 o
  14   4   0        374.30        292.27        44.26 o
 -29   1   1         27.33         52.90        39.04 o
 -27   1   1         19.73          4.78        31.98 o
 -25   1   1          7.28         -1.63        24.90 o
 -23   1   1          0.01         10.71        20.03 o
 -21   1   1        110.26        116.02        20.14 o
 -19   1   1          6.79         -9.45        15.10 o
 -17   1   1       6557.10       6461.08       102.82 o
 -15   1   1       2709.95       2698.41        52.07 o
 -13   1   1        308.91        351.35        21.18 o
 -11   1   1         74.76        110.40        12.08 o
  -9   1   1       1843.81       1919.88        36.80 o
  -7   1   1       9292.51       8689.02       107.13 o
  -5   1   1        171.03        137.92        10.15 o
  -3   1   1       3873.67       3674.76        55.94 o
  -1   1   1       2393.64       2647.73        44.16 o
   1   1   1       8561.57       7744.25       107.48 o
   3   1   1       7929.85       7304.10        97.73 o
   5   1   1         14.53          4.96         7.20 o
   7   1   1       2128.70       2225.60        35.90 o
   9   1   1      12491.68      12604.60       154.20 o
  11   1   1         75.77         79.84        11.50 o
  13   1   1       1599.52       1659.33        35.58 o
  15   1   1       9532.24       9683.43       123.77 o
  17   1   1       1547.76       1397.42        41.51 o
  19   1   1        155.77        102.75        18.03 o
  21   1   1       3166.68       2841.36        77.16 o
  23   1   1        300.69        314.49        30.69 o
  25   1   1         19.60        -27.35        27.35 o
  27   1   1       1318.40       1394.95        74.67 o
 -26   2   1          3.25         31.02        33.27 o
 -24   2   1       1119.52       1176.46        57.16 o
 -22   2   1        524.78        411.57        36.76 o
 -20   2   1        176.46        185.31        28.41 o
 -18   2   1       1177.94       1213.65        48.39 o
 -16   2   1        934.30        972.48        41.48 o
 -14   2   1        220.84        171.14        19.82 o
 -12   2   1         31.68         19.84        11.93 o
 -10   2   1        724.32        767.36        26.27 o
  -8   2   1       2678.34       2436.63        46.95 o
  -6   2   1        449.49        474.93        20.74 o
  -4   2   1         61.28         22.94        10.06 o
  -2   2   1       2473.78       2531.58        44.58 o
   0   2   1        109.69        110.37        14.17 o
   2   2   1         15.50         -1.74        10.34 o
   4   2   1         75.95         65.43        12.81 o
   6   2   1         66.34         64.92         9.66 o
   8   2   1        140.13        176.86        13.28 o
  10   2   1       2250.40       2326.91        41.45 o
  12   2   1          0.22         -8.27        11.41 o
  14   2   1          1.84         16.02        16.49 o
  16   2   1       1119.08       1190.40        44.70 o
  18   2   1        575.08        515.00        35.56 o
  20   2   1          5.21        -20.34        21.73 o
  22   2   1        453.55        441.38        40.22 o
  24   2   1         17.85         14.21        31.38 o
  26   2   1         70.82         49.49        37.62 o
 -23   3   1        204.13        178.77        42.25 o
 -21   3   1        376.41        375.59        42.68 o
 -19   3   1         58.28        105.26        31.48 o
 -17   3   1       4866.32       4860.44       111.43 o
 -15   3   1        110.17        132.12        26.00 o
 -13   3   1          8.28         22.16        21.76 o
 -11   3   1        593.01        591.15        35.78 o
  -9   3   1        356.57        308.90        27.57 o
  -7   3   1       1321.44       1341.20        55.83 o
  -5   3   1       1164.33       1160.86        43.79 o
  -3   3   1       1073.06       1040.57        43.87 o
  -1   3   1        707.36        649.51        35.27 o
   1   3   1        873.90        874.53        37.31 o
   3   3   1        380.15        331.98        26.98 o
   5   3   1        259.67        295.89        26.06 o
   7   3   1          1.28         -7.65        16.83 o
   9   3   1        351.09        338.80        28.98 o
  11   3   1       1481.50       1559.75        57.76 o
  13   3   1        677.77        693.36        56.11 o
  15   3   1        603.54        556.56        39.18 o
  17   3   1         12.31         19.49        27.78 o
  19   3   1        547.41        583.75        46.41 o
  21   3   1         53.49         40.08        32.12 o
 -14   4   1         82.84        105.07        35.45 o
 -12   4   1          5.31        -17.09        30.14 o
 -10   4   1        324.90        419.63        55.84 o
  -8   4   1        253.23        221.95        35.37 o
  -6   4   1         50.96         32.95        29.25 o
  -4   4   1         24.91        -31.56        31.56 o
  -2   4   1        685.60        764.42        60.66 o
   0   4   1        130.45        144.12        32.62 o
   2   4   1         18.55         21.61        31.37 o
   4   4   1        476.73        494.61        51.74 o
   6   4   1         46.77         12.60        29.98 o
   8   4   1         27.92         71.27        30.02 o
  10   4   1        763.34        810.68        55.67 o
  12   4   1        134.76        130.77        40.28 o
  14   4   1          3.97        -13.33        32.77 o
 -28   0   2        746.51        761.57        65.25 o
 -26   0   2        103.55         89.14        32.96 o
 -24   0   2       5175.68       4635.18       114.43 o
 -22   0   2       1444.40       1388.46        60.59 o
 -20   0   2        259.48        142.37        28.51 o
 -18   0   2       2885.36       3356.17       140.04 o
 -16   0   2          0.92          4.37        16.27 o
 -14   0   2       3788.14       3886.99        97.85 o
 -12   0   2      34706.75      36858.98       678.68 o
 -10   0   2      10516.04       9953.41       191.21 o
  -8   0   2       3969.53       3764.67        76.89 o
  -6   0   2       1254.45       1215.96        33.39 o
  -4   0   2        696.93        588.00        20.26 o
  -2   0   2       5612.25       5038.01       148.59 o
   2   0   2       7239.76       6726.05       160.86 o
   4   0   2       5674.71       4929.49       125.25 o
   6   0   2       2592.19       2559.73        86.71 o
   8   0   2       8409.06       8382.91       141.32 o
  10   0   2       9690.75       9142.64       156.76 o
  12   0   2       6859.30       7314.73       132.47 o
  14   0   2       3398.74       3553.47        78.47 o
  16   0   2        316.90        399.65        29.57 o
  18   0   2        943.53        925.79        46.06 o
  20   0   2          3.79         33.64        22.84 o
  22   0   2       1424.22       1297.99        66.29 o
  24   0   2        335.96        361.32        50.31 o
  26   0   2          4.73        -21.31        38.59 o
  28   0   2         70.75         35.43        48.61 o
 -29   1   2        674.18        670.08        57.87 o
 -27   1   2        243.94        157.79        37.67 o
 -25   1   2          2.88        -12.21        22.19 o
 -23   1   2       2296.19       2035.47        62.40 o
 -21   1   2        905.78        876.88        36.22 o
 -19   1   2        110.73        103.31        17.91 o
 -17   1   2       1019.28       1051.16        45.59 o
 -15   1   2          1.50          5.60        10.40 o
 -13   1   2       3048.29       3392.80        57.38 o
 -11   1   2        247.59        222.71        15.64 o
  -9   1   2         37.49         38.01         9.63 o
  -7   1   2        111.12         82.37         9.14 o
  -5   1   2       9807.89       8732.25       157.19 o
  -3   1   2      10558.91      10274.25       138.88 o
  -1   1   2      48836.31      45635.45       554.85 o
   1   1   2      24760.90      22989.21       284.49 o
   3   1   2       1803.83       1726.04        32.41 o
   5   1   2        299.72        286.18        13.56 o
   7   1   2       1221.41       1097.86        23.87 o
   9   1   2      11484.36      11270.30       138.31 o
  11   1   2       2629.38       2747.12        46.51 o
  13   1   2       4043.27       3934.35        59.73 o
  15   1   2        645.29        685.54        30.94 o
  17   1   2         12.10        -12.89        12.89 o
  19   1   2        432.80        443.15        26.36 o
  21   1   2        605.77        536.89        29.91 o
  23   1   2         85.13         24.53        24.05 o
  25   1   2        512.47        486.71        48.59 o
  27   1   2          0.21        -17.99        33.78 o
 -26   2   2        217.76        169.41        37.91 o
 -24   2   2         55.99          5.59        26.70 o
 -22   2   2       1205.65       1097.14        55.98 o
 -20   2   2        260.06        234.47        29.12 o
 -18   2   2          0.02        -18.20        18.20 o
 -16   2   2        711.01        740.08        40.50 o
 -14   2   2       1586.28       1514.65        84.58 o
 -12   2   2        213.92        165.09        26.11 o
 -10   2   2        175.79        115.80        23.80 o
  -8   2   2          6.33         -5.32         9.66 o
  -6   2   2        489.14        552.15        21.00 o
  -4   2   2        166.08        213.14        14.64 o
  -2   2   2      39819.89      38434.46       458.60 o
   0   2   2       1090.05       1038.89        28.49 o
   2   2   2       1107.14        919.33        27.21 o
   4   2   2       1465.12       1500.61        29.74 o
   6   2   2       1349.63       1322.60        27.34 o
   8   2   2       1196.39       1246.07        27.09 o
  10   2   2        368.55        260.23        18.54 o
  12   2   2        151.18        149.53        18.70 o
  14   2   2          1.56        -14.10        14.10 o
  16   2   2        911.04        884.02        37.55 o
  18   2   2       2459.31       2458.78        78.22 o
  20   2   2       2853.34       2781.41        77.11 o
  22   2   2        275.17        331.17        39.12 o
  24   2   2         81.52         56.03        34.42 o
  26   2   2       1558.37       1530.82        80.38 o
 -23   3   2         34.37        -24.67        31.53 o
 -21   3   2        266.79        258.22        37.61 o
 -19   3   2         56.34         59.29        28.10 o
 -17   3   2         40.53         42.33        24.89 o
 -15   3   2        580.00        600.83        43.73 o
 -13   3   2        139.06         86.86        23.23 o
 -11   3   2          8.76         -7.70        18.40 o
  -9   3   2        525.27        543.69        40.09 o
  -7   3   2         55.94         56.19        18.89 o
  -5   3   2        745.39        725.71        35.07 o
  -3   3   2        144.12        117.98        19.97 o
  -1   3   2       1809.03       1826.44        58.03 o
   1   3   2        224.84        261.75        24.33 o
   3   3   2         32.92         26.94        17.63 o
   5   3   2        323.13        285.21        25.39 o
   7   3   2         40.60         21.42        17.89 o
   9   3   2        374.54        410.19        28.35 o
  11   3   2       1479.62       1468.61        74.17 o
  13   3   2        309.52        347.59        36.06 o
  15   3   2         15.42         16.99        23.16 o
  17   3   2        434.09        495.31        42.15 o
  19   3   2        762.28        788.04        74.83 o
  21   3   2        612.49        619.46        54.40 o
 -16   4   2         43.23        191.15       129.60 o
 -14   4   2        652.01        496.10        47.23 o
 -12   4   2        239.87        263.58        41.51 o
 -10   4   2        221.55        199.48        37.51 o
  -8   4   2        590.60        689.06        50.68 o
  -6   4   2         43.73         41.18        28.25 o
  -4   4   2         40.27         36.80        36.01 o
  -2   4   2        119.54        117.92        37.96 o
   0   4   2          0.66        -16.74        27.21 o
   2   4   2         48.12         29.04        30.21 o
   4   4   2       1221.24       1401.24        79.05 o
   6   4   2         41.65         -7.32        31.41 o
   8   4   2        131.74         85.93        35.22 o
  10   4   2        227.09        206.15        40.20 o
  12   4   2        156.72        148.31        39.90 o
  14   4   2        186.16        140.02        40.67 o
 -29   1   3         73.78         90.35        40.24 o
 -27   1   3         67.90         17.71        30.51 o
 -25   1   3        449.22        407.76        34.29 o
 -23   1   3        299.18        289.15        28.97 o
 -21   1   3          3.80          0.88        17.56 o
 -19   1   3        980.57        917.00        46.36 o
 -17   1   3        101.82         69.82        13.50 o
 -15   1   3        122.55         74.45        15.49 o
 -13   1   3       6409.85       6130.37        82.71 o
 -11   1   3       1335.73       1266.57        29.97 o
  -9   1   3        282.01        306.79        22.72 o
  -7   1   3       1837.05       2108.12        37.19 o
  -5   1   3      16278.90      15645.35       297.19 o
  -3   1   3      73434.10      68778.27      1048.96 o
  -1   1   3      55531.42      50524.46       641.41 o
   1   1   3      47900.33      45480.30       579.46 o
   3   1   3      17064.80      16257.72       226.70 o
   5   1   3       6430.59       6378.13        78.76 o
   7   1   3         71.17         68.98        10.26 o
   9   1   3          2.71          1.57         9.93 o
  11   1   3        992.54       1084.48        28.29 o
  13   1   3       1117.04       1171.29        31.71 o
  15   1   3        420.81        415.02        21.35 o
  17   1   3         66.54         45.45        15.61 o
  19   1   3        823.22        836.99        32.79 o
  21   1   3         23.49         -2.98        20.09 o
  23   1   3        399.17        452.40        39.42 o
  25   1   3        196.31        137.46        32.61 o
  27   1   3         19.78         -5.12        34.47 o
 -26   2   3        110.78        104.63        32.50 o
 -24   2   3        648.59        655.38        58.85 o
 -22   2   3        512.41        509.20        38.70 o
 -20   2   3        231.13        225.19        27.30 o
 -18   2   3        227.73        216.54        25.80 o
 -16   2   3       1718.56       1721.39        70.85 o
 -14   2   3         66.76         96.24        18.62 o
 -12   2   3         53.22         15.64        12.25 o
 -10   2   3        374.73        451.04        32.41 o
  -8   2   3       2202.93       2369.38        52.23 o
  -6   2   3       6285.42       6015.66        84.42 o
  -4   2   3       5380.61       5352.60        77.99 o
  -2   2   3      15117.90      14306.09       181.25 o
   0   2   3         55.87         62.72        11.08 o
   2   2   3       1487.94       1506.90        31.67 o
   4   2   3        115.04        139.63        12.48 o
   6   2   3        998.41       1007.61        28.26 o
   8   2   3       2225.41       2280.47        36.85 o
  10   2   3         99.57         50.65        13.02 o
  12   2   3        381.08        385.01        22.08 o
  14   2   3        191.56        205.92        20.35 o
  16   2   3         19.81         19.68        17.88 o
  18   2   3       2875.79       2838.61        71.29 o
  20   2   3        638.91        749.06        43.26 o
  22   2   3        880.70        721.38        49.43 o
  24   2   3        104.33         52.76        35.81 o
  26   2   3         68.21         15.47        37.78 o
 -23   3   3        474.86        551.17        66.08 o
 -21   3   3        111.03        178.09        41.50 o
 -19   3   3         23.87         53.07        27.75 o
 -17   3   3       1086.68       1162.99        57.80 o
 -15   3   3         43.59         52.94        23.90 o
 -13   3   3       1787.03       1850.84        63.22 o
 -11   3   3          9.31        -15.33        18.85 o
  -9   3   3         40.84         64.19        20.67 o
  -7   3   3        107.32        132.98        20.92 o
  -5   3   3        733.06        707.80        34.74 o
  -3   3   3        441.46        477.49        29.04 o
  -1   3   3        620.31        601.36        31.23 o
   1   3   3          4.05        -11.77        16.40 o
   3   3   3        606.54        599.21        31.97 o
   5   3   3        469.49        550.35        34.43 o
   7   3   3        177.87        208.73        22.50 o
   9   3   3       1464.47       1569.09        52.05 o
  11   3   3        122.77        127.40        27.21 o
  13   3   3         71.69         74.25        26.27 o
  15   3   3        135.86        133.23        27.90 o
  17   3   3        232.69        187.09        33.93 o
  19   3   3       2305.85       2232.36       102.21 o
  21   3   3        717.08        636.16        62.18 o
 -16   4   3         84.06         84.93       119.40 o
 -14   4   3        700.57        651.62        51.95 o
 -12   4   3        145.19        188.34        37.75 o
 -10   4   3        344.95        342.37        43.44 o
  -8   4   3         62.39         35.30        29.93 o
  -6   4   3        325.83        249.34        42.61 o
  -4   4   3         96.95         73.19        35.23 o
  -2   4   3        236.63        218.63        42.82 o
   0   4   3        101.36        103.49        35.17 o
   2   4   3       1619.34       1753.90        82.86 o
   4   4   3        229.88        225.09        43.41 o
   6   4   3        262.83        266.33        46.29 o
   8   4   3          0.64         10.45        32.69 o
  10   4   3        270.56        210.84        40.44 o
  12   4   3        602.66        571.23        54.18 o
  14   4   3        280.57        216.17        41.98 o
 -30   0   4        689.04        572.42        79.95 o
 -28   0   4         14.74         29.34        39.88 o
 -26   0   4       1551.37       1426.49        68.18 o
 -24   0   4       3677.50       3574.00        97.59 o
 -22   0   4          7.98        -12.27        22.23 o
 -20   0   4       6059.43       6102.52       126.43 o
 -18   0   4       2355.66       2484.91        73.46 o
 -16   0   4       5681.13       5778.94       114.14 o
 -14   0   4       1738.90       1444.87        54.66 o
 -12   0   4        175.69        234.32        18.91 o
 -10   0   4      25686.34      24276.29       357.52 o
  -8   0   4       2260.45       1962.66        43.93 o
  -6   0   4       3303.27       2987.70        56.66 o
  -4   0   4       1176.42       1027.86        32.59 o
  -2   0   4        140.18        280.11        21.44 o
   0   0   4       7987.26       8074.55       235.18 o
   2   0   4      27005.70      28529.51       981.75 o
   4   0   4        316.49        496.56        36.10 o
   6   0   4        173.20         91.85        15.54 o
   8   0   4       4232.77       4634.28       113.66 o
  10   0   4        421.78        444.13        24.05 o
  12   0   4       3250.47       3576.59        76.23 o
  14   0   4      10037.70       9874.77       175.42 o
  16   0   4        950.31       1050.26        44.13 o
  18   0   4        577.79        626.41        38.97 o
  20   0   4       2891.42       2701.82        97.01 o
  22   0   4        720.77        741.04        57.55 o
  24   0   4        534.28        557.49        54.88 o
  26   0   4        661.38        677.94        94.37 o
  28   0   4       1649.53       1825.25       107.22 o
 -29   1   4          1.84        -20.62        34.80 o
 -27   1   4         10.62        -21.13        26.20 o
 -25   1   4        773.27        668.94        42.29 o
 -23   1   4          6.66         13.76        20.81 o
 -21   1   4         16.41          4.37        16.99 o
 -19   1   4       1322.11       1258.77        38.62 o
 -17   1   4         63.36         30.40        13.37 o
 -15   1   4         87.84        109.90        14.46 o
 -13   1   4       2401.49       2439.82        42.60 o
 -11   1   4       1657.11       1720.27        33.51 o
  -9   1   4        375.85        482.94        19.59 o
  -7   1   4       1175.00       1245.50        31.47 o
  -5   1   4       6395.03       5910.25       139.54 o
  -3   1   4      78684.27      73319.16       934.85 o
  -1   1   4      10191.64       9967.90       135.09 o
   1   1   4        738.53        708.17        34.46 o
   3   1   4        418.98        336.08        17.50 o
   5   1   4        412.12        434.25        16.67 o
   7   1   4        192.86        226.47        13.75 o
   9   1   4       3210.59       3234.21        49.21 o
  11   1   4          3.25         -7.80         9.63 o
  13   1   4        736.12        770.18        25.81 o
  15   1   4       2514.71       2375.47        46.05 o
  17   1   4        617.12        572.17        26.67 o
  19   1   4        115.91         93.50        18.24 o
  21   1   4       2715.97       2669.56        86.86 o
  23   1   4         48.39         72.07        26.20 o
  25   1   4         52.67         47.01        28.80 o
  27   1   4         64.59         24.19        36.03 o
 -26   2   4       1790.66       1740.39        71.05 o
 -24   2   4         17.57         40.92        26.74 o
 -22   2   4        454.74        433.42        34.88 o
 -20   2   4       2084.05       2178.04        70.08 o
 -18   2   4        650.96        623.68        37.83 o
 -16   2   4       1269.21       1295.59        47.39 o
 -14   2   4       6422.87       6246.30       104.66 o
 -12   2   4        693.87        687.58        36.91 o
 -10   2   4         77.02         41.96        14.68 o
  -8   2   4        860.71        815.74        33.58 o
  -6   2   4       3497.66       3346.46        62.66 o
  -4   2   4       4676.08       4806.51        75.11 o
  -2   2   4        597.35        630.75        24.70 o
   0   2   4       3539.27       3710.12        58.92 o
   2   2   4       4161.41       4069.92        58.99 o
   4   2   4       4955.73       4591.44        65.09 o
   6   2   4        471.57        342.33        16.37 o
   8   2   4       2586.39       2426.56        41.04 o
  10   2   4       9800.67       9682.49       120.36 o
  12   2   4       1280.22       1346.79        50.55 o
  14   2   4       4977.24       4840.61        82.51 o
  16   2   4        317.06        288.82        24.54 o
  18   2   4         16.02         27.95        20.18 o
  20   2   4        274.73        280.90        49.60 o
  22   2   4        670.88        661.81        51.82 o
  24   2   4        193.43        191.43        40.31 o
  26   2   4         54.43         -1.74        37.61 o
 -23   3   4         69.96         75.98        36.12 o
 -21   3   4        354.77        364.82        46.14 o
 -19   3   4         13.79         15.03        27.72 o
 -17   3   4        277.09        292.15        35.67 o
 -15   3   4          3.59          5.75        22.07 o
 -13   3   4       1532.49       1519.90        56.96 o
 -11   3   4         12.61         20.59        20.62 o
  -9   3   4        467.81        477.29        37.41 o
  -7   3   4        105.34         97.27        20.60 o
  -5   3   4         10.78         30.20        18.18 o
  -3   3   4       1501.89       1500.70        52.83 o
  -1   3   4         69.90         74.08        19.93 o
   1   3   4        160.80        153.93        27.57 o
   3   3   4        756.92        796.19        36.18 o
   5   3   4        103.37        103.29        20.43 o
   7   3   4       1678.24       1782.33        51.50 o
   9   3   4        451.10        509.57        36.35 o
  11   3   4        248.53        304.44        28.73 o
  13   3   4        804.87        865.18        47.44 o
  15   3   4        441.56        414.32        38.71 o
  17   3   4        380.43        392.16        53.60 o
  19   3   4        491.26        449.33        47.92 o
  21   3   4        710.86        761.65        59.21 o
 -16   4   4        592.63        623.90       166.32 o
 -14   4   4        604.29        630.29        50.02 o
 -12   4   4        211.57        196.80        37.99 o
 -10   4   4         19.17         22.53        31.56 o
  -8   4   4        199.84        198.25        38.55 o
  -6   4   4        272.64        297.18        37.64 o
  -4   4   4         85.82         -3.29        33.67 o
  -2   4   4        712.36        822.44        63.44 o
   0   4   4       1089.90       1076.23        70.36 o
   2   4   4         43.70         31.29        31.86 o
   4   4   4        285.62        302.80        47.25 o
   6   4   4         27.07         66.84        37.33 o
   8   4   4        316.81        428.97        47.21 o
  10   4   4        289.34        242.96        53.16 o
  12   4   4         11.08         22.08        35.29 o
  14   4   4        357.39        409.90        51.40 o
 -29   1   5         27.14        -28.45        31.65 o
 -27   1   5        105.08         99.26        29.77 o
 -25   1   5        683.49        672.73        40.79 o
 -23   1   5          1.19        -19.40        19.40 o
 -21   1   5        157.26        136.09        20.36 o
 -19   1   5        221.86        185.61        20.29 o
 -17   1   5         73.35         94.63        15.55 o
 -15   1   5       1525.65       1341.27        34.86 o
 -13   1   5       3537.54       3712.62        56.53 o
 -11   1   5         36.91         68.56        11.11 o
  -9   1   5       1108.19       1057.39        42.46 o
  -7   1   5       3984.13       3802.76        64.17 o
  -5   1   5       4648.52       4408.18       110.13 o
  -3   1   5      31353.78      30340.35       394.08 o
  -1   1   5       1474.15       1261.70        28.17 o
   1   1   5       1606.99       1447.00        30.77 o
   3   1   5         77.13         57.33        11.19 o
   5   1   5        289.19        333.66        15.36 o
   7   1   5      24414.90      23651.44       265.86 o
   9   1   5       1807.71       1810.84        34.52 o
  11   1   5         59.65         54.47        11.83 o
  13   1   5        208.36        182.20        15.62 o
  15   1   5       1069.48       1165.28        34.26 o
  17   1   5          1.75         -1.37        14.25 o
  19   1   5        382.10        429.40        28.20 o
  21   1   5       2496.12       2475.47        80.58 o
  23   1   5       2637.16       2671.49       106.52 o
  25   1   5         25.21        -13.31        27.43 o
  27   1   5         42.62         49.60        39.25 o
 -26   2   5        342.85        277.30        36.95 o
 -24   2   5         13.79         -7.57        24.88 o
 -22   2   5          0.45         -9.65        21.54 o
 -20   2   5         67.37         75.45        23.22 o
 -18   2   5        693.17        638.46        36.45 o
 -16   2   5       3647.74       3593.65        74.72 o
 -14   2   5        519.84        530.99        30.24 o
 -12   2   5        320.36        306.18        22.78 o
 -10   2   5        149.75        140.81        18.62 o
  -8   2   5        231.16        258.13        21.81 o
  -6   2   5          4.13         16.72        11.92 o
  -4   2   5        771.68        865.64        27.47 o
  -2   2   5       4841.02       4956.63        77.11 o
   0   2   5        672.75        650.09        21.29 o
   2   2   5       1433.98       1533.48        38.53 o
   4   2   5        652.64        720.20        24.02 o
   6   2   5       1188.60       1093.09        36.72 o
   8   2   5       1353.29       1379.67        36.34 o
  10   2   5        989.08       1098.43        43.90 o
  12   2   5         74.90         58.90        14.92 o
  14   2   5        157.29        154.01        20.18 o
  16   2   5        847.51        901.50        37.64 o
  18   2   5        657.59        650.19        36.35 o
  20   2   5          0.42        -20.31        24.52 o
  22   2   5        182.05        165.82        35.60 o
  24   2   5          0.48        -25.71        33.38 o
 -23   3   5          6.84          9.05        30.10 o
 -21   3   5        353.03        411.32        43.50 o
 -19   3   5         86.28         66.95        29.75 o
 -17   3   5        684.59        772.19        55.09 o
 -15   3   5        877.14        847.49        59.57 o
 -13   3   5       3727.96       3876.36        91.55 o
 -11   3   5       1107.71       1128.47        48.62 o
  -9   3   5        194.21        176.14        24.94 o
  -7   3   5       2245.27       2298.70        64.62 o
  -5   3   5      15763.10      15492.39       216.30 o
  -3   3   5        977.03        979.26        40.23 o
  -1   3   5       2197.99       2295.13        61.22 o
   1   3   5         71.36         74.61        20.23 o
   3   3   5        535.31        554.13        29.97 o
   5   3   5         24.65         38.20        17.24 o
   7   3   5        670.84        758.82        35.05 o
   9   3   5         18.61          7.72        19.51 o
  11   3   5        607.68        623.39        36.19 o
  13   3   5       1222.31       1273.48        53.76 o
  15   3   5        178.70        202.72        31.60 o
  17   3   5        214.22        204.87        36.48 o
  19   3   5       3265.14       3369.24       110.52 o
  21   3   5        970.68       1004.55        70.95 o
 -14   4   5       1461.55       1335.60        69.35 o
 -12   4   5        772.99        781.21        57.00 o
 -10   4   5       1020.98       1019.35        61.54 o
  -8   4   5          5.43         16.25        30.30 o
  -6   4   5        255.63        183.21        33.88 o
  -4   4   5        369.13        360.18        44.33 o
  -2   4   5       1199.04       1148.52        71.69 o
   0   4   5         28.91         45.47        34.75 o
   2   4   5          0.09          5.43        32.20 o
   4   4   5        165.72        205.82        42.73 o
   6   4   5         66.69         91.75        38.78 o
   8   4   5        909.85        968.12        62.86 o
  10   4   5         12.89         14.18        32.43 o
  12   4   5         35.58         50.43        36.28 o
  14   4   5        157.75        149.72        40.53 o
 -30   0   6          1.61         71.78        45.58 o
 -28   0   6        119.94        160.84        44.85 o
 -26   0   6       1067.13       1014.12        70.29 o
 -24   0   6       1737.67       1857.85        90.46 o
 -22   0   6       4051.24       3901.60       110.19 o
 -20   0   6        335.90        315.89        31.07 o
 -18   0   6       2070.31       2174.81        62.27 o
 -16   0   6        190.59        188.69        20.52 o
 -14   0   6       2208.44       1967.02        49.09 o
 -12   0   6         94.29         93.51        15.28 o
 -10   0   6      12208.14      12868.56       198.30 o
  -8   0   6       5610.16       4968.29        97.16 o
  -6   0   6       1131.65       1203.20        34.39 o
  -4   0   6      84740.11      78044.48      1391.68 o
  -2   0   6       3464.27       3649.74        82.45 o
   0   0   6        487.34        480.22        24.17 o
   2   0   6      31519.94      32932.47       546.14 o
   4   0   6       7037.05       7478.28       138.02 o
   6   0   6       5610.15       5837.74       114.11 o
   8   0   6      14856.92      15862.64       306.63 o
  10   0   6       6226.31       6199.38       122.49 o
  12   0   6        146.73        188.83        23.95 o
  14   0   6        735.25        758.66        36.38 o
  16   0   6        355.04        392.95        30.48 o
  18   0   6        271.58        305.90        35.55 o
  20   0   6        760.15        782.00        53.57 o
  22   0   6        468.56        514.77        53.29 o
  24   0   6          2.83         21.20        36.82 o
  26   0   6        271.45        443.11        58.19 o
  28   0   6        183.21        108.61        54.01 o
 -29   1   6         88.34         54.70        31.49 o
 -27   1   6        809.15        760.53        52.59 o
 -25   1   6          0.15         -3.80        22.18 o
 -23   1   6        136.33         93.25        22.72 o
 -21   1   6         62.80         40.34        26.31 o
 -19   1   6       1144.06       1053.83        53.88 o
 -17   1   6        183.13        173.90        16.45 o
 -15   1   6       3431.27       3551.68        56.04 o
 -13   1   6        328.55        338.20        19.22 o
 -11   1   6       7401.35       7348.16        93.40 o
  -9   1   6         57.63         29.83        10.19 o
  -7   1   6       1587.23       1711.91        32.81 o
  -5   1   6         18.50         27.98         8.43 o
  -3   1   6        814.54        638.07        19.26 o
  -1   1   6      26377.75      24524.33       304.33 o
   1   1   6        934.46        853.42        26.96 o
   3   1   6       1369.78       1271.11        27.17 o
   5   1   6       1798.92       1717.51        30.95 o
   7   1   6        629.71        662.24        20.28 o
   9   1   6          2.01          4.76         9.97 o
  11   1   6        832.49        826.60        26.44 o
  13   1   6        179.42        156.45        15.74 o
  15   1   6        519.27        508.59        24.04 o
  17   1   6       1322.03       1213.57        45.39 o
  19   1   6        628.68        569.51        33.57 o
  21   1   6        574.57        646.42        38.14 o
  23   1   6       1703.54       1743.30        86.87 o
  25   1   6         89.39         19.41        28.91 o
  27   1   6        746.25        680.53        62.85 o
 -26   2   6          3.82         38.98        28.65 o
 -24   2   6         37.63         58.50        25.72 o
 -22   2   6       1171.70       1236.13        63.13 o
 -20   2   6        694.98        721.05        45.61 o
 -18   2   6          1.14         -7.40        19.22 o
 -16   2   6         10.05         16.31        18.82 o
 -14   2   6        235.69        220.03        23.67 o
 -12   2   6          6.71         20.50        14.76 o
 -10   2   6        965.54       1070.86        49.92 o
  -8   2   6       7850.85       7587.19       121.33 o
  -6   2   6        104.88         63.06        14.12 o
  -4   2   6          0.85         18.24        10.29 o
  -2   2   6       4903.04       4919.14        70.05 o
   0   2   6        266.29        284.91        16.43 o
   2   2   6       1350.48       1271.37        32.62 o
   4   2   6        253.21        312.90        17.45 o
   6   2   6       5139.01       5190.98        66.86 o
   8   2   6       5202.14       5237.99        70.85 o
  10   2   6        164.32        203.16        17.37 o
  12   2   6       1547.22       1559.68        46.33 o
  14   2   6        612.16        619.42        29.84 o
  16   2   6       1028.25       1114.84        41.25 o
  18   2   6       5185.32       5154.51        99.80 o
  20   2   6        202.33        138.86        30.77 o
  22   2   6        567.99        512.94        46.31 o
  24   2   6        536.49        612.37        52.58 o
 -23   3   6         51.24         25.30        32.05 o
 -21   3   6          4.76          3.11        30.06 o
 -19   3   6       1527.17       1618.07        81.37 o
 -17   3   6        488.27        532.32        44.96 o
 -15   3   6       1621.71       1734.69        64.06 o
 -13   3   6        255.28        272.54        30.29 o
 -11   3   6         85.02         68.51        24.20 o
  -9   3   6        168.88        191.12        25.50 o
  -7   3   6       1639.62       1615.84        58.65 o
  -5   3   6       4451.63       4154.40        84.02 o
  -3   3   6       1000.43       1160.30        44.09 o
  -1   3   6       2521.82       2426.07        64.57 o
   1   3   6         44.51         37.73        18.50 o
   3   3   6       1751.55       1993.98        51.51 o
   5   3   6        225.96        242.62        22.75 o
   7   3   6       2988.97       2956.82        62.94 o
   9   3   6        810.45        756.89        38.55 o
  11   3   6        539.29        513.41        34.23 o
  13   3   6        403.58        392.34        32.58 o
  15   3   6        262.07        273.25        33.58 o
  17   3   6        170.61        129.93        45.53 o
  19   3   6         24.12         25.92        36.11 o
  21   3   6        462.44        419.28        55.75 o
 -14   4   6       2627.17       2902.09       118.40 o
 -12   4   6        180.50        124.16        45.64 o
 -10   4   6        142.06        110.08        35.40 o
  -8   4   6        554.55        487.70        47.26 o
  -6   4   6        916.53        828.09        55.62 o
  -4   4   6       1071.60       1062.99        59.87 o
  -2   4   6        302.25        264.86        51.49 o
   0   4   6        221.66        152.20        40.52 o
   2   4   6        230.39        302.16        49.99 o
   4   4   6         32.50         51.94        35.69 o
   6   4   6         13.70         17.89        31.75 o
   8   4   6       1518.57       1367.66       110.95 o
  10   4   6        280.29        245.57        41.18 o
  12   4   6         22.91         48.40        35.82 o
  14   4   6        761.06        642.48       120.16 o
 -29   1   7         33.23         50.20        30.96 o
 -27   1   7       1818.58       2019.09       106.02 o
 -25   1   7       1385.80       1439.16        64.46 o
 -23   1   7        150.79        135.66        24.90 o
 -21   1   7       2899.55       2973.83        67.56 o
 -19   1   7       1443.22       1474.79        46.12 o
 -17   1   7        246.56        284.68        21.03 o
 -15   1   7       2674.97       2654.69        44.86 o
 -13   1   7        210.99        221.26        13.93 o
 -11   1   7        138.83        215.19        15.64 o
  -9   1   7        129.27        123.88        10.83 o
  -7   1   7      10242.46      10114.82       125.33 o
  -5   1   7       2913.96       2705.51        50.81 o
  -3   1   7        323.20        317.06        17.14 o
  -1   1   7       4939.60       5082.28        72.76 o
   1   1   7      11347.55      10659.33       139.75 o
   3   1   7       2264.88       2390.30        35.81 o
   5   1   7        400.22        441.82        17.98 o
   7   1   7       2729.04       2806.37        44.31 o
   9   1   7       2912.13       2872.04        48.13 o
  11   1   7      10576.16      10848.40       134.47 o
  13   1   7        653.04        793.28        34.65 o
  15   1   7       2553.10       2467.43        51.45 o
  17   1   7       2292.05       2417.98        64.91 o
  19   1   7        632.44        565.22        33.72 o
  21   1   7        371.96        384.80        34.26 o
  23   1   7          4.44        -13.81        24.48 o
  25   1   7          7.21         -4.62        29.24 o
  27   1   7         18.50         16.54        37.23 o
 -26   2   7       1003.14       1046.16        58.93 o
 -24   2   7          3.10         -4.82        25.35 o
 -22   2   7        189.83        175.76        30.04 o
 -20   2   7         14.16         13.38        22.42 o
 -18   2   7        173.39        133.91        25.33 o
 -16   2   7       1120.19       1109.62        45.95 o
 -14   2   7       1467.13       1488.16        51.39 o
 -12   2   7        617.12        585.24        30.82 o
 -10   2   7       2264.61       2369.12        56.71 o
  -8   2   7       3144.33       3143.23        64.48 o
  -6   2   7       2776.52       2635.99        51.68 o
  -4   2   7      10349.03      10449.11       137.60 o
  -2   2   7        754.44        754.40        24.12 o
   0   2   7        842.95        930.01        28.09 o
   2   2   7        166.16        195.96        15.16 o
   4   2   7        362.68        385.82        18.96 o
   6   2   7       1965.93       2218.43        50.53 o
   8   2   7         42.42         28.42        11.85 o
  10   2   7         44.20         56.47        14.44 o
  12   2   7       2064.63       2159.02        69.02 o
  14   2   7        445.79        472.36        28.74 o
  16   2   7       1365.42       1421.61        48.65 o
  18   2   7       2396.84       2512.21        77.15 o
  20   2   7       3176.01       3161.05       102.13 o
  22   2   7       1860.69       2089.34        83.85 o
  24   2   7         10.30         79.00        35.97 o
 -23   3   7          2.79         10.29        32.65 o
 -21   3   7        723.73        695.98        51.28 o
 -19   3   7        278.46        313.73        38.37 o
 -17   3   7        497.29        445.37        39.88 o
 -15   3   7       6447.91       6568.53       131.58 o
 -13   3   7        458.26        457.18        35.44 o
 -11   3   7        106.67         71.66        23.48 o
  -9   3   7         17.00         14.97        20.09 o
  -7   3   7        284.41        288.66        27.76 o
  -5   3   7          2.59         12.67        18.68 o
  -3   3   7       2610.60       2746.08        65.28 o
  -1   3   7       2448.19       2535.34        66.40 o
   1   3   7       3556.46       3752.92        76.12 o
   3   3   7          2.47        -15.29        15.29 o
   5   3   7        315.77        332.76        23.65 o
   7   3   7         30.16         45.17        17.45 o
   9   3   7        232.33        212.33        25.91 o
  11   3   7        301.90        320.78        29.53 o
  13   3   7       1236.58       1249.29        72.21 o
  15   3   7        455.44        472.46        41.10 o
  17   3   7       1026.71        966.67        59.32 o
  19   3   7         40.49         57.77        40.56 o
  21   3   7       1577.22       1574.81       120.34 o
 -14   4   7       1890.13       1870.56        79.70 o
 -12   4   7          6.07         15.41        31.72 o
 -10   4   7          0.01          9.04        29.90 o
  -8   4   7       1584.97       1663.15        75.94 o
  -6   4   7        591.17        608.43        67.63 o
  -4   4   7        941.47        714.26        63.33 o
  -2   4   7        223.81        166.43        41.93 o
   0   4   7        132.65        110.30        38.64 o
   2   4   7        249.01        351.09        50.50 o
   4   4   7        552.94        513.18        62.31 o
   6   4   7        233.16        213.27        41.84 o
   8   4   7       1710.54       1746.22        89.42 o
  10   4   7          6.14         -8.86        31.04 o
  12   4   7        221.78        263.07        43.57 o
 -30   0   8         19.80         48.37        47.47 o
 -28   0   8          3.21         -0.45        38.72 o
 -26   0   8        538.56        486.74        53.72 o
 -24   0   8        192.33        153.30        31.85 o
 -22   0   8         60.15         75.73        26.96 o
 -20   0   8        886.86        966.38        44.43 o
 -18   0   8         18.51          7.07        17.44 o
 -16   0   8        814.07        939.49        58.88 o
 -14   0   8       1318.95       1407.64        56.79 o
 -12   0   8        131.82         55.05        14.84 o
 -10   0   8       5110.48       5125.37        96.42 o
  -8   0   8       1397.95       1573.05        49.02 o
  -6   0   8       9173.65       9165.60       163.94 o
  -4   0   8        394.90        396.87        21.80 o
  -2   0   8       6771.70       6896.42       123.74 o
   0   0   8        520.26        703.75        29.46 o
   2   0   8        242.29        473.34        22.64 o
   4   0   8       9729.44      10493.66       189.96 o
   6   0   8         19.62         53.34        16.54 o
   8   0   8       6861.34       6632.57       133.31 o
  10   0   8       1954.78       2164.58        62.39 o
  12   0   8       3138.27       2838.20        70.41 o
  14   0   8        875.12        850.56        42.81 o
  16   0   8       1377.42       1427.12        73.36 o
  18   0   8       9838.56       9160.94       195.04 o
  20   0   8         29.60         30.35        29.92 o
  22   0   8          4.49        -30.13        30.13 o
  24   0   8        179.16        166.38        47.09 o
  26   0   8          0.09        -19.90        42.66 o
 -29   1   8       1284.44       1605.04        79.26 o
 -27   1   8          1.27        -22.92        26.02 o
 -25   1   8        166.38        184.71        26.64 o
 -23   1   8        240.06        268.09        27.49 o
 -21   1   8         26.99         -0.94        19.28 o
 -19   1   8       1084.00       1005.44        36.22 o
 -17   1   8       1948.17       1828.58        46.52 o
 -15   1   8       1105.44       1065.15        35.05 o
 -13   1   8       3912.90       3773.83        64.58 o
 -11   1   8          2.10         -2.40         8.74 o
  -9   1   8       3618.84       3491.36        55.71 o
  -7   1   8       1872.38       1646.48        31.70 o
  -5   1   8        591.78        609.85        22.00 o
  -3   1   8       4389.81       4334.80        64.06 o
  -1   1   8        235.33        282.47        14.91 o
   1   1   8       2008.78       1911.00        34.63 o
   3   1   8       3000.79       2575.82        38.63 o
   5   1   8       6599.28       6550.27        83.46 o
   7   1   8       2059.33       2208.37        40.23 o
   9   1   8        684.14        831.94        28.42 o
  11   1   8        144.56        184.68        15.51 o
  13   1   8         36.76         42.13        13.41 o
  15   1   8         22.84          7.35        15.72 o
  17   1   8       5971.78       5582.38        95.00 o
  19   1   8       1118.80       1167.95        46.45 o
  21   1   8        177.86        141.80        27.59 o
  23   1   8        588.34        661.74        42.36 o
  25   1   8        677.58        792.25        49.01 o
  27   1   8        864.93       1118.56       106.95 o
 -26   2   8         63.31         49.92        30.65 o
 -24   2   8        497.27        572.29        62.62 o
 -22   2   8        695.78        684.18        43.04 o
 -20   2   8         90.95         83.66        25.34 o
 -18   2   8        205.22        206.73        32.47 o
 -16   2   8      13588.47      13685.15       232.35 o
 -14   2   8         12.74          1.67        17.79 o
 -12   2   8         33.72         48.75        16.44 o
 -10   2   8       1667.47       1741.73        47.21 o
  -8   2   8        681.00        545.41        37.41 o
  -6   2   8      42125.89      41848.16       502.02 o
  -4   2   8         63.81         57.95        11.87 o
  -2   2   8        181.03        176.50        15.72 o
   0   2   8       7546.95       7270.74        97.91 o
   2   2   8         80.74         79.71        13.15 o
   4   2   8        248.86        311.49        18.72 o
   6   2   8       7821.04       7576.01        96.79 o
   8   2   8         35.54         27.79        12.29 o
  10   2   8        989.44        906.55        31.77 o
  12   2   8          3.77          2.73        15.71 o
  14   2   8        716.00        823.85        43.93 o
  16   2   8       1456.05       1544.90        54.35 o
  18   2   8        186.34        234.20        31.80 o
  20   2   8       1775.52       1793.26        86.54 o
  22   2   8       2575.53       2476.67       107.93 o
  24   2   8         78.02         40.94        36.71 o
 -23   3   8        138.76        -74.48       101.08 o
 -21   3   8          8.57        -23.75        28.44 o
 -19   3   8        391.04        403.33        42.95 o
 -17   3   8        311.92        262.32        42.05 o
 -15   3   8         17.92          8.12        22.82 o
 -13   3   8        298.08        267.70        30.55 o
 -11   3   8         31.71         -4.51        21.18 o
  -9   3   8         35.76         19.03        20.95 o
  -7   3   8        390.62        370.25        30.25 o
  -5   3   8        219.10        267.32        28.12 o
  -3   3   8        425.59        423.26        28.72 o
  -1   3   8         72.30        104.38        22.46 o
   1   3   8         80.71         75.18        18.93 o
   3   3   8        414.88        449.61        26.75 o
   5   3   8        191.85        166.17        20.71 o
   7   3   8       1026.27       1120.12        35.91 o
   9   3   8         23.30         20.87        19.56 o
  11   3   8         30.62        -13.51        19.41 o
  13   3   8         48.14         47.46        23.98 o
  15   3   8        216.72        190.15        44.69 o
  17   3   8        389.02        426.57        46.55 o
  19   3   8       1041.84        887.14        66.58 o
 -14   4   8          6.75          6.26        32.16 o
 -12   4   8        122.84        228.63        39.98 o
 -10   4   8        724.23        630.83        51.52 o
  -8   4   8          2.41         11.91        30.97 o
  -6   4   8        934.55        928.68        58.35 o
  -4   4   8       1264.21       1162.90        64.09 o
  -2   4   8         88.39        108.10        33.39 o
   0   4   8         25.35        -15.27        32.72 o
   2   4   8         51.94        -16.00        34.23 o
   4   4   8        745.00        812.94        62.16 o
   6   4   8        348.52        376.25        47.85 o
   8   4   8         56.09        124.23        40.97 o
  10   4   8         22.22         28.25        31.59 o
  12   4   8        526.51        616.71        52.57 o
 -29   1   9         60.87         -8.02        30.89 o
 -27   1   9        631.57        775.76        52.95 o
 -25   1   9        128.19        123.22        25.17 o
 -23   1   9       5162.13       5102.60        98.08 o
 -21   1   9       1245.35       1306.83        48.62 o
 -19   1   9        446.14        532.20        29.41 o
 -17   1   9       5261.12       4987.03        82.69 o
 -15   1   9        185.80         98.31        18.98 o
 -13   1   9       2898.72       2901.17        46.37 o
 -11   1   9        640.08        711.25        22.86 o
  -9   1   9        294.92        314.61        17.06 o
  -7   1   9       5121.62       5296.63        69.36 o
  -5   1   9       2099.70       2095.56        36.63 o
  -3   1   9        140.75        177.54        16.44 o
  -1   1   9        129.98        147.80        14.20 o
   1   1   9       2389.16       2619.27        41.74 o
   3   1   9         44.41         55.21        10.02 o
   5   1   9      11181.21      11677.33       143.51 o
   7   1   9        880.02        906.65        28.77 o
   9   1   9       5681.28       5850.39        82.74 o
  11   1   9       4396.64       4265.80        66.74 o
  13   1   9        675.93        675.78        29.23 o
  15   1   9        572.59        581.28        32.43 o
  17   1   9         32.32         25.55        18.88 o
  19   1   9        768.32        846.84        40.35 o
  21   1   9        989.09       1233.93        51.29 o
  23   1   9        104.84        162.61        31.57 o
  25   1   9        144.65         94.44        33.33 o
 -26   2   9          1.24         30.85        29.72 o
 -24   2   9         21.04         33.95        28.67 o
 -22   2   9        899.21        993.93        58.04 o
 -20   2   9         68.24         46.06        24.06 o
 -18   2   9       1247.94       1294.30        52.80 o
 -16   2   9       4586.57       4559.65        91.59 o
 -14   2   9        949.64        924.11        41.56 o
 -12   2   9         11.73        -13.73        14.84 o
 -10   2   9         10.16         14.18        14.57 o
  -8   2   9        489.37        554.99        28.44 o
  -6   2   9       3082.56       2809.49        51.63 o
  -4   2   9       1834.53       1810.53        37.54 o
  -2   2   9        144.49        159.27        13.95 o
   0   2   9       3367.96       3419.83        55.62 o
   2   2   9        457.88        557.86        23.26 o
   4   2   9       4095.63       4074.95        66.91 o
   6   2   9        633.56        619.29        24.57 o
   8   2   9       2566.40       2593.30        45.40 o
  10   2   9        858.88        873.03        29.08 o
  12   2   9        354.22        417.72        25.46 o
  14   2   9          0.51         10.46        19.84 o
  16   2   9        385.69        429.21        34.75 o
  18   2   9         87.75        110.54        29.04 o
  20   2   9         24.64         16.24        29.66 o
  22   2   9          0.23        -15.43        32.00 o
  24   2   9         56.50         84.70        38.65 o
 -21   3   9          6.43         -1.62        30.25 o
 -19   3   9         34.67         57.36        30.47 o
 -17   3   9       1171.25       1208.46        59.51 o
 -15   3   9        392.43        451.66        36.89 o
 -13   3   9       1548.39       1617.12        60.75 o
 -11   3   9        448.64        460.30        34.79 o
  -9   3   9         16.10        274.21        28.14 o
  -7   3   9          0.01        -18.01        18.81 o
  -5   3   9        384.43        329.25        29.98 o
  -3   3   9       3550.86       3834.77        80.68 o
  -1   3   9         17.12          7.60        20.23 o
   1   3   9       1867.03       2027.41        57.55 o
   3   3   9        210.13        396.18        25.68 o
   5   3   9        113.67        105.79        18.39 o
   7   3   9       2174.37       2089.11        49.18 o
   9   3   9        329.96        362.98        27.29 o
  11   3   9        685.87        695.00        34.82 o
  13   3   9        935.45        942.98        42.91 o
  15   3   9       1650.72       1777.67        70.46 o
  17   3   9        155.30        136.76        40.86 o
  19   3   9        196.08        138.66        45.65 o
 -14   4   9         11.72         -5.66        31.71 o
 -12   4   9          5.42         -3.97        32.12 o
 -10   4   9        435.49        435.91        46.23 o
  -8   4   9       1494.26       1484.86        73.23 o
  -6   4   9        485.28        383.29        45.41 o
  -4   4   9        571.68        504.85        50.10 o
  -2   4   9       1472.60       1565.24        90.21 o
   0   4   9         61.32         72.48        36.97 o
   2   4   9        257.52        303.00        52.97 o
   4   4   9        108.92        121.63        41.14 o
   6   4   9         66.47         28.27        36.28 o
   8   4   9          1.34         27.12        35.67 o
  10   4   9        610.04        579.01        50.14 o
  12   4   9        197.70        146.93        38.77 o
 -28   0  10        390.60        343.86        54.12 o
 -26   0  10        110.70        110.97        40.37 o
 -24   0  10        430.15        415.18        58.89 o
 -22   0  10         63.02         30.66        26.02 o
 -20   0  10       4648.84       4406.71       127.25 o
 -18   0  10       8079.12       7864.73       150.83 o
 -16   0  10        965.78        959.37        42.75 o
 -14   0  10       2130.16       2152.36        57.04 o
 -12   0  10       1471.91       1544.13        45.84 o
 -10   0  10       3773.51       3828.11        77.56 o
  -8   0  10      13234.15      13884.83       268.25 o
  -6   0  10      11792.66      10862.67       193.26 o
  -4   0  10       5802.85       5318.55       110.08 o
  -2   0  10        453.19        445.16        19.55 o
   0   0  10       1193.78       1075.85        41.35 o
   2   0  10       1208.64       1013.91        52.07 o
   4   0  10      36194.17      40525.48       745.40 o
   6   0  10       5325.13       5601.85       115.16 o
   8   0  10         29.93         89.89        26.72 o
  10   0  10        895.63        829.16        43.01 o
  12   0  10       3966.22       3816.83       104.21 o
  14   0  10      27198.47      25862.47       504.20 o
  16   0  10       3868.16       3631.97       171.01 o
  18   0  10      11071.02      10359.59       216.56 o
  20   0  10      10337.24       9591.21       277.32 o
  22   0  10         51.97         67.37        37.44 o
  24   0  10        348.74        416.16        53.42 o
  26   0  10       2427.18       2893.76       176.18 o
 -29   1  10        329.80        421.71        44.19 o
 -27   1  10        448.51        505.17        58.54 o
 -25   1  10         77.27         86.98        25.97 o
 -23   1  10         77.48         67.61        23.27 o
 -21   1  10        118.51        121.47        22.67 o
 -19   1  10        270.42        290.55        26.29 o
 -17   1  10       2766.69       2623.21        55.40 o
 -15   1  10       1184.39       1237.84        37.98 o
 -13   1  10         26.70         17.40        10.87 o
 -11   1  10       2631.18       2413.64        43.23 o
  -9   1  10          0.34         21.60        10.71 o
  -7   1  10      19339.53      19824.76       233.46 o
  -5   1  10       2538.76       2771.61        44.48 o
  -3   1  10       2609.11       3006.02        45.91 o
  -1   1  10       3261.35       3167.72        50.00 o
   1   1  10        438.67        354.55        18.66 o
   3   1  10       5164.81       5567.96        70.57 o
   5   1  10       9054.00       9898.28       120.85 o
   7   1  10        652.07        878.39        25.61 o
   9   1  10          0.71        -10.47        10.47 o
  11   1  10        339.56        380.01        21.09 o
  13   1  10        236.99        173.97        19.45 o
  15   1  10       4237.40       4143.17        83.23 o
  17   1  10       8871.72       8730.81       133.69 o
  19   1  10        379.33        418.59        32.12 o
  21   1  10         30.28        -11.55        23.85 o
  23   1  10         56.24         28.73        27.81 o
  25   1  10         11.47         23.93        31.72 o
 -26   2  10        340.28        447.44        44.65 o
 -24   2  10         18.79         14.21        27.36 o
 -22   2  10          1.78        -18.51        25.06 o
 -20   2  10        550.00        543.56        40.43 o
 -18   2  10       7021.70       7262.00       130.24 o
 -16   2  10         48.99         50.58        21.02 o
 -14   2  10        140.96        140.70        21.84 o
 -12   2  10        403.29        367.24        27.51 o
 -10   2  10         32.81         21.74        15.79 o
  -8   2  10       1487.82       1406.08        62.47 o
  -6   2  10        107.46        153.20        16.23 o
  -4   2  10        585.05        701.68        24.17 o
  -2   2  10       4395.02       4391.69        66.46 o
   0   2  10        559.23        577.48        22.66 o
   2   2  10       3225.08       3161.87        55.92 o
   4   2  10          0.49        -11.44        11.44 o
   6   2  10          1.15        -11.74        11.74 o
   8   2  10         67.00         78.31        14.39 o
  10   2  10        271.07        292.55        19.47 o
  12   2  10          9.23         16.84        16.40 o
  14   2  10         95.54         91.26        21.99 o
  16   2  10       1014.82       1086.90        57.09 o
  18   2  10       2019.65       2060.50        70.54 o
  20   2  10        598.77        590.14        48.22 o
  22   2  10          6.97         38.84        34.96 o
  24   2  10         53.56         52.87        58.19 o
 -21   3  10         41.29         25.94        31.66 o
 -19   3  10        687.56        597.53        45.99 o
 -17   3  10       1108.85       1166.38        59.39 o
 -15   3  10          5.99         -1.43        24.31 o
 -13   3  10        123.25         74.47        25.12 o
 -11   3  10          2.95         17.66        22.00 o
  -9   3  10          0.46         18.33        20.77 o
  -7   3  10          0.64          4.63        19.37 o
  -5   3  10        753.71        739.74        42.42 o
  -3   3  10          2.75        -15.94        19.30 o
  -1   3  10         21.64         42.19        20.67 o
   1   3  10        428.79        426.01        25.97 o
   3   3  10        619.54        645.51        31.37 o
   5   3  10        412.64        411.17        24.67 o
   7   3  10        118.01        132.89        19.40 o
   9   3  10       1903.07       2067.36        50.59 o
  11   3  10         18.07         29.64        20.59 o
  13   3  10       1062.44       1129.57        48.32 o
  15   3  10         42.64         42.10        30.02 o
  17   3  10          8.71         -2.73        35.88 o
  19   3  10        265.11        306.21        50.81 o
 -14   4  10          9.63         -6.45        31.11 o
 -12   4  10        588.41        532.08        50.30 o
 -10   4  10        456.77        477.94        49.28 o
  -8   4  10       1257.87       1239.50        67.09 o
  -6   4  10       2096.77       1854.34        79.43 o
  -4   4  10        941.41        911.14        63.79 o
  -2   4  10        351.46        334.15        49.04 o
   0   4  10        176.84        210.04        40.54 o
   2   4  10        435.92        568.77        80.23 o
   4   4  10        656.36        745.16        68.87 o
   6   4  10         50.56          6.89        36.43 o
   8   4  10         24.36        -32.70        32.70 o
  10   4  10        155.65        133.70        38.65 o
 -29   1  11        560.73        921.00       391.58 o
 -27   1  11        140.79        126.33        34.34 o
 -25   1  11        404.60        417.21        35.46 o
 -23   1  11         35.27         39.42        21.99 o
 -21   1  11       2111.26       2224.53        64.45 o
 -19   1  11       4188.52       4196.86        81.24 o
 -17   1  11        623.97        496.98        32.34 o
 -15   1  11       1727.09       1751.93        45.52 o
 -13   1  11       3749.69       3799.49        61.03 o
 -11   1  11       2018.72       2010.32        44.03 o
  -9   1  11       1844.83       1873.66        38.43 o
  -7   1  11       4976.79       4556.36        59.69 o
  -5   1  11       6343.90       6437.44        87.54 o
  -3   1  11       5141.79       5179.61        70.29 o
  -1   1  11         91.04        111.34        12.23 o
   1   1  11         29.31         42.51        11.05 o
   3   1  11        293.77        354.62        16.05 o
   5   1  11        212.21        319.60        15.36 o
   7   1  11       2711.36       2748.80        44.57 o
   9   1  11        147.55        115.53        18.54 o
  11   1  11        144.86        162.51        21.64 o
  13   1  11        757.06        724.17        33.85 o
  15   1  11        116.25         92.65        21.57 o
  17   1  11       5254.25       5205.02        98.11 o
  19   1  11          4.18         16.58        21.97 o
  21   1  11          3.99          3.93        24.27 o
  23   1  11        157.36         85.36        31.33 o
  25   1  11          2.42         16.57        31.98 o
 -26   2  11         55.61         45.60        32.83 o
 -24   2  11         86.70         86.41        36.76 o
 -22   2  11        143.72        127.22        30.63 o
 -20   2  11         86.32         62.95        25.74 o
 -18   2  11         23.72         22.79        23.13 o
 -16   2  11        219.14        202.39        27.81 o
 -14   2  11        139.12        102.00        22.27 o
 -12   2  11          4.67         -6.57        16.51 o
 -10   2  11        224.90        190.60        24.90 o
  -8   2  11         48.68         45.28        14.88 o
  -6   2  11          2.56         -3.40        10.95 o
  -4   2  11      10607.03      10503.50       134.42 o
  -2   2  11        301.86        309.64        18.31 o
   0   2  11         48.61         48.34        13.26 o
   2   2  11       2007.14       2029.16        43.33 o
   4   2  11        655.16        622.85        25.10 o
   6   2  11         89.95         91.67        15.09 o
   8   2  11        740.96        712.93        27.28 o
  10   2  11       1066.41       1091.03        34.12 o
  12   2  11        949.90        908.10        37.52 o
  14   2  11         88.66         52.25        23.18 o
  16   2  11          2.01          2.77        24.59 o
  18   2  11         74.73         67.29        29.54 o
  20   2  11        412.05        341.99        41.96 o
  22   2  11          3.75        -31.07        34.33 o
 -21   3  11        207.12        160.03        36.62 o
 -19   3  11         71.64         69.20        30.56 o
 -17   3  11        996.36       1015.68        56.85 o
 -15   3  11        104.75        138.01        28.48 o
 -13   3  11        118.32        122.48        26.44 o
 -11   3  11       5416.60       5465.85       134.32 o
  -9   3  11        988.63       1066.45        47.95 o
  -7   3  11       1811.60       1817.32        72.88 o
  -5   3  11        784.26        667.91        39.65 o
  -3   3  11        818.63        794.26        41.85 o
  -1   3  11          0.07        -17.80        17.80 o
   1   3  11         81.44         49.76        19.69 o
   3   3  11        295.93        261.60        23.62 o
   5   3  11        110.33        130.18        19.50 o
   7   3  11         97.46         88.70        19.13 o
   9   3  11        453.63        462.34        27.48 o
  11   3  11        861.21        878.88        55.78 o
  13   3  11         89.07         97.64        26.42 o
  15   3  11        109.30         72.09        33.66 o
  17   3  11         13.84         19.85        35.98 o
  19   3  11          0.60         -9.90        39.37 o
 -14   4  11         31.46         18.29        43.41 o
 -12   4  11        221.47        213.23        45.62 o
 -10   4  11        245.93        275.09        42.99 o
  -8   4  11        237.35        268.03        41.59 o
  -6   4  11        385.47        383.08        45.26 o
  -4   4  11          1.85         -3.41        33.52 o
  -2   4  11        934.74        962.95        63.98 o
   0   4  11        185.59        191.27        41.29 o
   2   4  11          9.02          6.14        36.47 o
   4   4  11        204.20        226.99        46.34 o
   6   4  11         17.29         -2.30        34.74 o
   8   4  11          8.21        -17.16        34.36 o
  10   4  11        138.59        125.82        38.65 o
 -28   0  12       2224.49       2384.34       129.11 o
 -26   0  12       1713.75       1635.59        90.56 o
 -24   0  12         94.60        132.21        38.38 o
 -22   0  12       2316.34       2489.97       146.28 o
 -20   0  12      27085.77      26280.22       433.64 o
 -18   0  12         10.01        -13.19        18.72 o
 -16   0  12       1274.85       1213.55        50.00 o
 -14   0  12        118.92        154.27        21.38 o
 -12   0  12       8479.86       8162.06       147.10 o
 -10   0  12         17.12         -8.51        14.25 o
  -8   0  12        776.21        762.54        34.51 o
  -6   0  12      34242.23      36164.41       606.77 o
  -4   0  12       7929.02       8068.05       148.86 o
  -2   0  12      10183.97      11315.60       207.33 o
   0   0  12      33448.57      35891.98       600.73 o
   2   0  12      25255.08      28647.23       484.79 o
   4   0  12        561.32        565.29        36.17 o
   6   0  12       7162.90       8419.84       164.45 o
   8   0  12      16098.98      16223.48       295.97 o
  10   0  12       1653.90       1918.81        64.23 o
  12   0  12        176.64        244.43        29.88 o
  14   0  12        514.64        548.81        52.77 o
  16   0  12      17706.15      17905.19       370.34 o
  18   0  12        128.84         46.43        30.86 o
  20   0  12         39.97         78.23        35.81 o
  22   0  12          4.66         -7.45        35.26 o
  24   0  12        481.16        584.50        83.85 o
  26   0  12       1884.41       2287.49       130.03 o
 -27   1  12        241.37        367.95        41.79 o
 -25   1  12        220.49        176.47        29.26 o
 -23   1  12         15.68         28.43        22.19 o
 -21   1  12       1687.93       1745.07        59.16 o
 -19   1  12      11768.85      11724.33       173.55 o
 -17   1  12       4523.41       4532.86        78.93 o
 -15   1  12        100.95        106.88        16.74 o
 -13   1  12        397.12        449.04        21.54 o
 -11   1  12         49.11         36.87        12.37 o
  -9   1  12       5129.95       5353.75        79.66 o
  -7   1  12         86.65        139.41        12.08 o
  -5   1  12          2.48         -7.61         8.37 o
  -3   1  12       1802.87       1785.54        33.59 o
  -1   1  12       1941.24       2133.04        39.34 o
   1   1  12       5769.23       6087.88        85.93 o
   3   1  12        469.78        497.77        18.41 o
   5   1  12       5788.05       6246.82        85.56 o
   7   1  12       3550.40       3753.29        53.29 o
   9   1  12        319.55        402.75        22.79 o
  11   1  12        207.45        249.40        22.05 o
  13   1  12        843.73        862.75        37.69 o
  15   1  12       5852.03       5829.17       108.35 o
  17   1  12       1819.54       2052.57        86.55 o
  19   1  12        309.15        315.22        31.62 o
  21   1  12         34.59         42.68        26.22 o
  23   1  12          0.20        -13.62        27.95 o
  25   1  12        119.84         66.86        36.53 o
 -26   2  12       1554.49       1743.68        92.08 o
 -24   2  12        336.93        430.16        41.53 o
 -22   2  12        525.52        593.74        44.44 o
 -20   2  12         47.41         19.67        25.06 o
 -18   2  12         40.45         90.62        25.71 o
 -16   2  12         39.87         28.09        21.93 o
 -14   2  12        112.87         76.31        21.91 o
 -12   2  12          2.03         -6.74        16.73 o
 -10   2  12         97.31         65.17        16.80 o
  -8   2  12       1950.73       2036.18        52.08 o
  -6   2  12         36.76         55.40        13.69 o
  -4   2  12        312.21        350.06        19.31 o
  -2   2  12       1744.60       1707.56        41.24 o
   0   2  12         64.00          5.75        13.56 o
   2   2  12         80.04         81.93        14.86 o
   4   2  12        139.10        154.96        16.18 o
   6   2  12          3.28         15.48        14.09 o
   8   2  12       3299.16       3469.84        58.22 o
  10   2  12        756.68        817.80        30.15 o
  12   2  12        357.69        338.10        32.14 o
  14   2  12       2223.84       2168.11        64.32 o
  16   2  12        607.27        560.81        40.17 o
  18   2  12         31.33         10.55        27.57 o
  20   2  12        856.58        980.12        66.68 o
  22   2  12        524.31        648.34        55.06 o
 -21   3  12        122.79         78.02        32.83 o
 -19   3  12        155.55        235.75        38.39 o
 -17   3  12         25.20        -16.43        25.73 o
 -15   3  12        234.07        246.55        31.78 o
 -13   3  12         53.95         48.04        23.69 o
 -11   3  12        195.61        195.10        28.77 o
  -9   3  12       1986.31       2250.54        69.07 o
  -7   3  12        658.64        724.44        49.66 o
  -5   3  12        137.36        131.00        25.81 o
  -3   3  12       1039.31       1046.34        47.93 o
  -1   3  12         12.26          0.80        22.45 o
   1   3  12         59.19         46.94        20.64 o
   3   3  12       1119.73       1078.46        39.73 o
   5   3  12        562.38        537.54        28.56 o
   7   3  12          1.98        -16.68        16.68 o
   9   3  12        252.73        212.73        23.51 o
  11   3  12        720.60        752.30        45.18 o
  13   3  12        176.31        138.28        29.28 o
  15   3  12        557.33        567.99        48.31 o
  17   3  12         69.76        104.14        40.07 o
 -12   4  12        150.68        244.10        42.76 o
 -10   4  12         78.24         99.44        37.13 o
  -8   4  12          3.83         17.18        36.19 o
  -6   4  12          0.00        -20.64        32.46 o
  -4   4  12        616.23        768.63        59.39 o
  -2   4  12        274.42        305.46        44.24 o
   0   4  12        113.45        102.68        42.36 o
   2   4  12         50.76         37.16        34.79 o
   4   4  12       2489.26       2511.62       174.92 o
   6   4  12         77.04         71.88        36.77 o
   8   4  12        145.08        134.09        39.51 o
  10   4  12        140.70        235.27        63.74 o
 -27   1  13          5.33         14.06        30.13 o
 -25   1  13          6.29         -1.96        23.74 o
 -23   1  13         65.54         62.33        23.46 o
 -21   1  13       1801.65       1953.25        61.12 o
 -19   1  13         37.83         32.52        20.05 o
 -17   1  13         29.72         36.14        16.36 o
 -15   1  13        396.34        467.13        25.69 o
 -13   1  13       1575.76       1608.93        39.50 o
 -11   1  13       5534.19       5466.90        86.30 o
  -9   1  13        182.70        202.55        14.50 o
  -7   1  13         25.80         12.37         9.51 o
  -5   1  13       3427.30       3394.93        54.34 o
  -3   1  13        812.19        841.97        26.86 o
  -1   1  13        210.77        185.70        14.23 o
   1   1  13       6809.81       7345.54       100.96 o
   3   1  13        227.74        268.87        14.54 o
   5   1  13         12.55         17.93        10.68 o
   7   1  13        662.10        660.89        22.87 o
   9   1  13       1579.69       1696.24        38.69 o
  11   1  13       2936.16       2897.07        62.22 o
  13   1  13         90.64         99.55        21.06 o
  15   1  13      15151.98      14744.17       213.86 o
  17   1  13       3319.36       3366.64        78.21 o
  19   1  13       1212.86       1140.45        49.03 o
  21   1  13        928.49        796.09        45.13 o
  23   1  13        483.34        542.28        43.00 o
 -26   2  13        127.64         58.79        33.43 o
 -24   2  13          0.42        -13.48        27.82 o
 -22   2  13        385.92        340.42        37.75 o
 -20   2  13          0.54        -18.54        23.03 o
 -18   2  13        428.83        424.82        36.35 o
 -16   2  13       1581.36       1558.49        60.46 o
 -14   2  13         76.14         76.78        22.28 o
 -12   2  13          0.80        -18.26        18.26 o
 -10   2  13        112.36        103.97        18.70 o
  -8   2  13         56.09         28.77        14.91 o
  -6   2  13        238.97        238.39        18.86 o
  -4   2  13        786.31        793.59        27.82 o
  -2   2  13       1224.34       1303.77        39.03 o
   0   2  13       1341.11       1406.54        39.23 o
   2   2  13        113.18        158.25        17.74 o
   4   2  13          6.28         15.62        12.61 o
   6   2  13       1601.73       1859.84        43.91 o
   8   2  13         40.68         55.46        15.70 o
  10   2  13       1525.84       1635.43        49.63 o
  12   2  13       2682.31       2776.96        67.59 o
  14   2  13        502.95        492.62        36.16 o
  16   2  13        333.53        365.68        33.98 o
  18   2  13          1.09         -0.16        28.43 o
  20   2  13         78.30         22.25        36.36 o
  22   2  13         12.03         26.52        38.53 o
 -21   3  13        146.38        180.94        38.05 o
 -19   3  13         23.84          9.73        29.79 o
 -17   3  13         74.45         81.11        30.12 o
 -15   3  13        493.11        476.42        38.17 o
 -13   3  13        100.75         39.19        25.12 o
 -11   3  13         69.12         94.41        25.09 o
  -9   3  13       7126.39       6855.71       125.28 o
  -7   3  13         18.08         -6.16        20.62 o
  -5   3  13        152.88        133.83        25.88 o
  -3   3  13          0.44         -7.29        22.41 o
  -1   3  13       1048.75        965.48        47.47 o
   1   3  13         26.95         17.11        19.59 o
   3   3  13         45.46         23.15        19.11 o
   5   3  13        381.68        423.81        27.18 o
   7   3  13        928.55        840.54        33.84 o
   9   3  13          3.76          7.13        18.87 o
  11   3  13        695.02        748.75        40.92 o
  13   3  13        331.90        328.16        38.86 o
  15   3  13         33.75         39.14        32.59 o
  17   3  13        473.92        518.12        51.61 o
 -12   4  13        113.76        108.67        38.74 o
 -10   4  13         72.72         54.10        36.10 o
  -8   4  13          3.20          0.77        33.61 o
  -6   4  13        395.69        331.60        47.34 o
  -4   4  13        127.99        125.08        39.65 o
  -2   4  13         55.86         23.21        36.04 o
   0   4  13        410.61        461.24        51.79 o
   2   4  13         46.15         75.38        39.04 o
   4   4  13         15.13         55.27        36.32 o
   6   4  13         95.26         46.92        42.99 o
   8   4  13         30.85         12.02        37.25 o
 -28   0  14        448.00        516.31        68.24 o
 -26   0  14        262.26        261.03        49.76 o
 -24   0  14       1827.86       1979.90        97.41 o
 -22   0  14         87.71         69.16        32.40 o
 -20   0  14        392.42        406.22        38.85 o
 -18   0  14       9179.36      10027.96       185.70 o
 -16   0  14          3.38        -16.85        16.85 o
 -14   0  14       5617.04       5484.58       110.65 o
 -12   0  14         52.49        117.06        19.18 o
 -10   0  14       3668.32       3700.27        84.46 o
  -8   0  14      14423.74      15498.04       274.75 o
  -6   0  14        937.45       1081.05        93.25 o
  -4   0  14        535.80        558.96        27.39 o
  -2   0  14        464.15        598.79        31.94 o
   0   0  14       2607.82       2986.88        72.01 o
   2   0  14       2923.62       2849.24        70.11 o
   4   0  14       1732.83       2061.02        52.53 o
   6   0  14      10690.13      11682.92       242.50 o
   8   0  14       2722.18       2720.36        74.98 o
  10   0  14        114.87        117.44        24.61 o
  12   0  14        351.82        248.23        31.79 o
  14   0  14      12543.25      12165.78       265.40 o
  16   0  14       5412.33       5405.34       156.28 o
  18   0  14         58.57         55.59        36.78 o
  20   0  14        229.05        162.88        40.34 o
  22   0  14        191.83        167.27        45.80 o
  24   0  14         53.23         22.12        40.81 o
 -27   1  14        309.36        414.18        52.88 o
 -25   1  14         23.34          4.23        24.84 o
 -23   1  14        343.72        359.36        33.13 o
 -21   1  14       5819.07       6088.17       109.22 o
 -19   1  14        657.67        683.36        35.56 o
 -17   1  14        179.54        142.80        20.79 o
 -15   1  14        306.34        306.18        22.06 o
 -13   1  14         10.84         39.94        14.23 o
 -11   1  14        188.21        262.02        18.97 o
  -9   1  14        235.57        221.82        16.93 o
  -7   1  14       4573.28       4958.29        73.57 o
  -5   1  14        233.63        178.40        13.08 o
  -3   1  14        266.59        302.44        18.71 o
  -1   1  14       1723.17       1744.29        36.24 o
   1   1  14       2313.77       2445.24        41.12 o
   3   1  14       2421.82       2774.32        43.78 o
   5   1  14        431.85        548.86        21.63 o
   7   1  14       1087.45       1125.44        42.03 o
   9   1  14       2412.87       2412.40        52.68 o
  11   1  14        933.89        983.95        38.97 o
  13   1  14        546.57        542.41        32.07 o
  15   1  14       4006.18       3903.92        82.09 o
  17   1  14          8.96          8.73        22.70 o
  19   1  14         69.28         70.23        27.72 o
  21   1  14        220.70        207.13        32.95 o
  23   1  14        127.74        108.21        33.50 o
 -26   2  14         76.77        150.39        45.80 o
 -24   2  14         24.29          9.54        30.24 o
 -22   2  14       2377.46       2456.32        84.95 o
 -20   2  14       3164.95       3178.89       121.95 o
 -18   2  14        420.73        357.87        34.18 o
 -16   2  14        158.50        187.94        28.04 o
 -14   2  14        787.42        695.05        40.18 o
 -12   2  14        348.26        331.00        28.86 o
 -10   2  14       2956.46       3030.24        63.46 o
  -8   2  14       1354.72       1526.00        48.91 o
  -6   2  14        755.38        779.80        34.45 o
  -4   2  14       1062.47       1104.21        33.91 o
  -2   2  14       4380.26       4340.08        72.31 o
   0   2  14       3594.93       3661.75        67.59 o
   2   2  14        740.34        696.63        29.39 o
   4   2  14        557.18        682.09        29.38 o
   6   2  14        268.00        277.38        19.41 o
   8   2  14        491.81        441.71        24.13 o
  10   2  14         27.68         28.00        19.13 o
  12   2  14        344.22        303.21        31.26 o
  14   2  14       3670.08       3736.60        83.95 o
  16   2  14        182.88        190.98        30.54 o
  18   2  14         21.98         28.83        30.10 o
  20   2  14         54.21         18.15        33.71 o
  22   2  14          2.62        -54.96        65.47 o
 -21   3  14        607.92        598.66        50.26 o
 -19   3  14        288.45        239.86        38.26 o
 -17   3  14        178.05        239.42        35.06 o
 -15   3  14          7.62         33.62        27.50 o
 -13   3  14         83.82         70.13        26.22 o
 -11   3  14          7.13          9.18        22.53 o
  -9   3  14         47.81         58.89        24.27 o
  -7   3  14       2310.29       2164.83        96.34 o
  -5   3  14        511.49        482.93        35.19 o
  -3   3  14        693.55        746.35        43.61 o
  -1   3  14       2292.65       2338.75        72.51 o
   1   3  14         30.28         29.60        21.28 o
   3   3  14         18.29         47.56        19.64 o
   5   3  14         39.50         24.22        18.44 o
   7   3  14         36.55         46.03        19.67 o
   9   3  14         76.07         55.56        21.27 o
  11   3  14        145.11        145.65        27.39 o
  13   3  14          0.75         -7.20        29.95 o
  15   3  14        379.04        391.53        44.04 o
  17   3  14         15.61         12.23        39.28 o
 -12   4  14        284.37         -4.74        97.58 o
 -10   4  14        406.41        330.94        45.21 o
  -8   4  14        729.10        695.48        60.63 o
  -6   4  14        389.77        421.03        48.41 o
  -4   4  14          3.92         46.36        38.23 o
  -2   4  14        420.23        376.57        48.42 o
   0   4  14       1252.25       1189.55        71.73 o
   2   4  14        527.39        502.92        56.48 o
   4   4  14        146.33        150.75        38.96 o
   6   4  14        369.50        388.61        49.55 o
   8   4  14        876.32        947.76       105.24 o
 -27   1  15        213.32        156.70        38.93 o
 -25   1  15       1050.95       1219.97        54.08 o
 -23   1  15        824.50        879.93        44.67 o
 -21   1  15       1319.78       1460.46        57.57 o
 -19   1  15       2274.95       2354.44        64.94 o
 -17   1  15        460.97        442.77        29.41 o
 -15   1  15        436.70        475.27        26.28 o
 -13   1  15       1103.28       1126.44        45.24 o
 -11   1  15         14.90         12.07        12.85 o
  -9   1  15       1084.85       1156.55        39.23 o
  -7   1  15       3344.66       3219.60        51.84 o
  -5   1  15       6027.02       6019.61        79.10 o
  -3   1  15       1411.45       1551.06        32.90 o
  -1   1  15         66.57        103.25        13.09 o
   1   1  15       2192.91       2495.42        47.72 o
   3   1  15       5888.66       6302.99        81.54 o
   5   1  15          1.41        -11.35        11.35 o
   7   1  15       3284.89       3706.76        60.54 o
   9   1  15         76.66         92.32        20.06 o
  11   1  15        228.88        248.47        23.51 o
  13   1  15         50.86         55.00        20.72 o
  15   1  15       1877.26       1882.00        59.92 o
  17   1  15          7.62         -5.55        24.03 o
  19   1  15         95.54         90.97        29.46 o
  21   1  15        180.28        140.02        31.75 o
  23   1  15          0.40         19.43        31.93 o
 -24   2  15        571.27        699.38        50.54 o
 -22   2  15        585.22        711.59        49.61 o
 -20   2  15       1990.05       1784.28        68.60 o
 -18   2  15        422.63        443.09        37.12 o
 -16   2  15        272.28        230.75        29.81 o
 -14   2  15       3527.88       3159.97        82.24 o
 -12   2  15        187.99        163.90        25.52 o
 -10   2  15        461.56        485.45        29.26 o
  -8   2  15       1314.09       1351.49        44.35 o
  -6   2  15         32.39         37.13        16.26 o
  -4   2  15         66.80         86.69        15.36 o
  -2   2  15        452.48        423.15        25.00 o
   0   2  15         88.93         54.17        16.81 o
   2   2  15         61.16         72.24        15.86 o
   4   2  15        389.40        485.40        24.98 o
   6   2  15         40.49         48.99        15.95 o
   8   2  15        697.54        690.66        28.74 o
  10   2  15       1079.98       1065.13        46.87 o
  12   2  15        468.22        459.17        35.68 o
  14   2  15        159.11        174.32        28.33 o
  16   2  15        202.60        212.42        31.95 o
  18   2  15        141.71         98.12        34.04 o
  20   2  15         83.36         49.13        35.36 o
 -21   3  15        853.70        910.02        70.13 o
 -19   3  15          0.35        -12.43        27.72 o
 -17   3  15        155.74        117.64        32.02 o
 -15   3  15        119.82        148.79        31.73 o
 -13   3  15         64.50         81.07        26.57 o
 -11   3  15        282.23        238.66        31.01 o
  -9   3  15       1053.07       1232.24        63.87 o
  -7   3  15         15.26         18.09        21.66 o
  -5   3  15       1983.36       2068.01        66.63 o
  -3   3  15          3.80         -2.24        22.82 o
  -1   3  15       2127.85       2227.52        73.54 o
   1   3  15       3939.85       3753.32        94.03 o
   3   3  15        358.66        370.03        31.84 o
   5   3  15       1208.66       1252.98        42.20 o
   7   3  15        397.34        370.37        26.51 o
   9   3  15       2803.07       2823.08        67.06 o
  11   3  15        301.84        291.79        33.08 o
  13   3  15       3470.31       3568.79        99.31 o
  15   3  15       1054.92       1185.67        61.84 o
 -10   4  15        216.64        234.54        43.89 o
  -8   4  15        134.41        127.85        39.30 o
  -6   4  15        237.87        222.66        42.92 o
  -4   4  15          6.73        -18.94        33.04 o
  -2   4  15        212.44        178.03        42.86 o
   0   4  15         95.54        116.95        41.21 o
   2   4  15        777.82        779.12        64.73 o
   4   4  15        720.61        843.80        78.49 o
   6   4  15       1112.80        948.78        65.99 o
 -28   0  16          0.39        -15.20        44.40 o
 -26   0  16         37.09          4.29        42.65 o
 -24   0  16        988.26       1143.48        76.68 o
 -22   0  16       9055.84       9498.55       224.49 o
 -20   0  16       3446.50       3562.02       126.94 o
 -18   0  16       1109.26       1023.30        49.71 o
 -16   0  16       5059.38       5211.18       111.09 o
 -14   0  16        501.50        531.16        36.67 o
 -12   0  16       6863.55       7104.29       144.48 o
 -10   0  16        412.70        426.65        52.55 o
  -8   0  16        675.53        704.68        36.34 o
  -6   0  16       5736.95       5401.66       110.63 o
  -4   0  16       1933.82       2180.48        85.72 o
  -2   0  16       1674.72       1782.82        74.97 o
   0   0  16       2045.54       2020.13        58.56 o
   2   0  16          2.73         -7.78        20.12 o
   4   0  16       6251.97       7128.91       140.05 o
   6   0  16       1864.12       1875.62       124.74 o
   8   0  16         63.69         86.73        22.24 o
  10   0  16          0.47         -8.15        21.67 o
  12   0  16       1301.08       1150.82        63.02 o
  14   0  16       3680.44       3305.96       138.98 o
  16   0  16       8033.79       7487.93       190.57 o
  18   0  16       1868.04       2046.17       116.11 o
  20   0  16         20.25         40.87        37.75 o
  22   0  16        979.99        897.19        82.12 o
 -27   1  16          0.27        -15.71        31.35 o
 -25   1  16       1266.35       1390.13        58.49 o
 -23   1  16        573.84        627.40        43.86 o
 -21   1  16        742.59        654.58        37.59 o
 -19   1  16         15.72         16.89        19.92 o
 -17   1  16       1655.90       1799.97        54.91 o
 -15   1  16        313.68        333.96        24.02 o
 -13   1  16        478.35        503.89        26.24 o
 -11   1  16        414.71        371.09        22.19 o
  -9   1  16       2037.55       2226.80        42.65 o
  -7   1  16         22.64          9.66        10.91 o
  -5   1  16        988.31       1053.59        29.59 o
  -3   1  16       3075.67       2896.37        48.23 o
  -1   1  16         91.04         81.06        12.02 o
   1   1  16         62.17         44.68        11.29 o
   3   1  16         47.02         20.30        11.86 o
   5   1  16        397.24        454.10        23.38 o
   7   1  16       1012.47       1185.84        38.49 o
   9   1  16       2086.36       2081.54        65.89 o
  11   1  16        799.45        734.47        35.73 o
  13   1  16       1088.02       1199.80        47.36 o
  15   1  16        805.30        742.91        41.02 o
  17   1  16       1474.89       1520.30        61.40 o
  19   1  16        115.99        127.72        30.91 o
  21   1  16         10.18        -30.59        30.59 o
  23   1  16         35.42        -17.99        35.04 o
 -24   2  16        459.12        497.72        46.97 o
 -22   2  16         46.29         44.33        29.68 o
 -20   2  16       1307.16       1410.76        63.18 o
 -18   2  16         37.64         25.57        24.32 o
 -16   2  16        222.34        282.39        32.13 o
 -14   2  16        680.46        651.16        39.18 o
 -12   2  16        935.75        922.06        44.11 o
 -10   2  16        945.59       1080.41        41.77 o
  -8   2  16          5.05         30.85        16.26 o
  -6   2  16         18.13         13.37        15.74 o
  -4   2  16        181.68        170.07        17.82 o
  -2   2  16        167.98        142.12        18.79 o
   0   2  16         39.24         34.69        16.18 o
   2   2  16       4748.13       4677.03        72.63 o
   4   2  16        366.31        424.35        25.57 o
   6   2  16         32.59         35.67        16.06 o
   8   2  16        394.66        414.43        26.11 o
  10   2  16        145.40        121.43        24.93 o
  12   2  16       8823.76       8796.20       144.69 o
  14   2  16        294.95        343.21        35.41 o
  16   2  16        945.04        989.59        50.32 o
  18   2  16       1292.28       1411.84        64.38 o
  20   2  16         57.01         20.43        38.99 o
 -19   3  16          0.40         -7.96        29.90 o
 -17   3  16        698.36        692.20        49.49 o
 -15   3  16         87.62        114.20        30.50 o
 -13   3  16        194.22        166.75        29.15 o
 -11   3  16         39.16          8.34        24.56 o
  -9   3  16       2564.08       2558.89        76.38 o
  -7   3  16          0.00        -13.13        21.75 o
  -5   3  16       1151.31       1181.11        51.22 o
  -3   3  16         15.44         23.94        24.96 o
  -1   3  16         50.61         51.76        31.19 o
   1   3  16       1501.35       1592.19        61.72 o
   3   3  16       1238.77       1219.46        60.40 o
   5   3  16         38.73         28.86        20.61 o
   7   3  16         81.59         71.43        21.75 o
   9   3  16        119.56        103.95        23.02 o
  11   3  16        161.94        167.75        31.35 o
  13   3  16       1912.09       1980.07        74.94 o
  15   3  16         11.98        -21.87        34.08 o
  -8   4  16         30.79         13.55        35.40 o
  -6   4  16        143.40        107.85        38.59 o
  -4   4  16        256.77        244.28        43.07 o
  -2   4  16       1195.19       1276.69        74.84 o
   0   4  16       1729.42       1669.71        83.01 o
   2   4  16         35.50         15.98        42.99 o
   4   4  16       1330.93       1155.57        73.36 o
 -27   1  17         42.05         -6.67        33.58 o
 -25   1  17        297.43        308.39        34.46 o
 -23   1  17        393.43        425.37        35.56 o
 -21   1  17          6.80          5.63        21.12 o
 -19   1  17       2019.93       2075.32        62.12 o
 -17   1  17        790.91        789.58        37.25 o
 -15   1  17        330.52        323.64        27.39 o
 -13   1  17        439.41        455.15        25.65 o
 -11   1  17        131.84        166.70        18.01 o
  -9   1  17        545.63        482.38        21.36 o
  -7   1  17        138.40        140.70        16.24 o
  -5   1  17       5525.03       5537.44        79.22 o
  -3   1  17        944.29       1029.83        28.51 o
  -1   1  17       2414.15       2729.46        47.07 o
   1   1  17       3162.22       3141.41        51.93 o
   3   1  17       1026.43       1078.80        34.86 o
   5   1  17       3716.49       3818.26        67.50 o
   7   1  17       2047.33       1960.03        47.99 o
   9   1  17        974.22        958.13        40.12 o
  11   1  17        218.61        194.17        23.40 o
  13   1  17         10.48         22.22        21.22 o
  15   1  17        365.04        441.73        49.62 o
  17   1  17        184.61        153.02        35.71 o
  19   1  17        118.51        123.15        36.45 o
  21   1  17        255.75        201.27        39.09 o
 -24   2  17        769.77        740.07        57.72 o
 -22   2  17        479.24        554.19        58.23 o
 -20   2  17        852.86        768.01        48.33 o
 -18   2  17         14.44         10.23        24.77 o
 -16   2  17        247.62        215.45        30.49 o
 -14   2  17       1154.51       1089.35        56.70 o
 -12   2  17        695.76        714.63        45.90 o
 -10   2  17       1395.78       1500.71        58.88 o
  -8   2  17        456.30        535.49        30.51 o
  -6   2  17         15.75         10.93        16.67 o
  -4   2  17         21.95         42.37        16.63 o
  -2   2  17       1497.66       1524.78        45.74 o
   0   2  17       2394.51       2550.22        75.19 o
   2   2  17       1114.52       1217.01        40.05 o
   4   2  17       2094.56       2237.99        54.46 o
   6   2  17       2368.03       2454.48        55.54 o
   8   2  17        211.01        196.56        24.63 o
  10   2  17       3487.49       3320.71        75.10 o
  12   2  17       2590.19       2528.38        75.20 o
  14   2  17        814.47        868.55        48.42 o
  16   2  17         50.46         24.98        32.45 o
  18   2  17        108.44         99.87        40.77 o
  20   2  17          1.24         43.41        42.53 o
 -19   3  17         52.79         60.82        32.50 o
 -17   3  17          6.56         -0.34        29.44 o
 -15   3  17        307.49        229.69        47.01 o
 -13   3  17         32.62        -23.11        23.42 o
 -11   3  17         31.10         53.77        25.40 o
  -9   3  17       1183.83       1113.33        51.90 o
  -7   3  17        120.90        111.55        26.90 o
  -5   3  17       1257.72       1269.43        53.79 o
  -3   3  17        615.15        604.00        41.29 o
  -1   3  17       3201.55       3436.76        91.69 o
   1   3  17       2001.82       1896.27        68.84 o
   3   3  17          4.87        -20.58        20.58 o
   5   3  17       1627.79       1720.25        73.01 o
   7   3  17         28.96         27.16        21.94 o
   9   3  17          3.33          8.62        24.36 o
  11   3  17       1494.60       1591.73        63.40 o
  13   3  17        786.03        734.28        55.72 o
  15   3  17       1105.71       1166.75        74.18 o
  -8   4  17        811.53        853.20       126.98 o
  -6   4  17        939.32        892.40        65.20 o
  -4   4  17         79.87         55.47        37.60 o
  -2   4  17        469.41        439.21        53.92 o
   0   4  17       1456.16       1356.26        78.11 o
   2   4  17        776.27        656.64        55.59 o
 -26   0  18        841.00       1089.20        89.74 o
 -24   0  18       1668.64       1626.42        88.75 o
 -22   0  18        235.32        293.50        44.71 o
 -20   0  18        373.61        395.02        61.75 o
 -18   0  18       2217.81       2254.28        82.67 o
 -16   0  18        480.75        448.04        34.37 o
 -14   0  18       4428.05       4448.94       106.33 o
 -12   0  18        578.96        726.95        40.04 o
 -10   0  18       5448.11       5569.38       119.50 o
  -8   0  18        427.32        439.71        29.54 o
  -6   0  18        371.71        422.04        27.44 o
  -4   0  18        204.20        199.23        37.99 o
  -2   0  18         67.05        134.67        21.86 o
   0   0  18        851.19        976.72        55.68 o
   2   0  18       7348.20       7817.06       157.87 o
   4   0  18       3100.84       3394.30       133.04 o
   6   0  18        328.83        530.94        44.22 o
   8   0  18       1906.53       1827.83       101.81 o
  10   0  18        664.76        714.34        55.38 o
  12   0  18        657.28        571.57        52.67 o
  14   0  18       1861.84       1937.55       130.33 o
  16   0  18        152.94         84.28        48.09 o
  18   0  18         23.99         30.75        44.79 o
  20   0  18         70.27         72.17        55.13 o
  22   0  18       1450.83       1613.44       143.06 o
 -27   1  18         71.20         81.67        36.77 o
 -25   1  18          3.11          4.09        29.21 o
 -23   1  18        456.07        465.11        36.24 o
 -21   1  18        605.97        687.89        39.60 o
 -19   1  18          5.68        -16.83        19.37 o
 -17   1  18        363.07        350.64        28.37 o
 -15   1  18        234.20        194.36        22.01 o
 -13   1  18        156.57        167.75        19.45 o
 -11   1  18       1749.64       1815.37        43.68 o
  -9   1  18        155.27        145.14        15.58 o
  -7   1  18        808.63        853.50        28.78 o
  -5   1  18         82.50        107.18        13.81 o
  -3   1  18        125.36        133.79        14.00 o
  -1   1  18       4602.89       4608.99        63.67 o
   1   1  18       1028.55       1077.64        31.65 o
   3   1  18        705.60        766.73        28.16 o
   5   1  18       1081.10       1179.07        39.29 o
   7   1  18       1980.87       1901.18        58.05 o
   9   1  18        121.95        143.30        24.66 o
  11   1  18       1772.29       1738.45        61.40 o
  13   1  18        374.89        437.34        37.61 o
  15   1  18        780.76        886.11        52.80 o
  17   1  18        110.82         80.75        33.04 o
  19   1  18        148.36        184.99        39.35 o
  21   1  18        107.98        115.31        41.74 o
 -24   2  18        151.12        188.02        36.75 o
 -22   2  18        551.18        479.97        43.22 o
 -20   2  18        838.29        782.87        49.26 o
 -18   2  18        109.85         42.58        25.55 o
 -16   2  18         92.48        101.57        26.90 o
 -14   2  18         86.14         53.92        23.31 o
 -12   2  18       2540.01       2192.05        86.86 o
 -10   2  18       2188.52       2114.97        62.80 o
  -8   2  18        121.52        104.56        20.33 o
  -6   2  18        105.94        142.26        20.50 o
  -4   2  18       1195.85       1342.91        51.55 o
  -2   2  18       2963.97       2918.32        61.34 o
   0   2  18        205.58        183.94        24.16 o
   2   2  18         78.36         91.66        18.45 o
   4   2  18        966.42        935.28        33.13 o
   6   2  18        110.77         78.91        20.11 o
   8   2  18        110.80        109.75        22.92 o
  10   2  18       2348.84       2232.36        77.27 o
  12   2  18       1133.35       1125.43        67.60 o
  14   2  18       1546.79       1595.62        76.13 o
  16   2  18        426.84        366.74        47.95 o
  18   2  18        440.76        520.29        54.99 o
 -19   3  18        282.40        204.88        39.15 o
 -17   3  18        528.93        482.06        44.07 o
 -15   3  18        122.73         83.12        31.90 o
 -13   3  18        236.00        193.11        31.64 o
 -11   3  18       1406.31       1426.70        72.04 o
  -9   3  18        984.77        970.89        49.46 o
  -7   3  18        147.70        108.95        28.16 o
  -5   3  18         71.36         49.40        26.09 o
  -3   3  18        578.14        614.63        41.23 o
  -1   3  18        132.21        126.46        29.84 o
   1   3  18       2279.40       2460.18        80.21 o
   3   3  18        149.04        125.91        25.09 o
   5   3  18          0.29         10.97        22.05 o
   7   3  18        833.20        852.61        42.00 o
   9   3  18          1.56         37.66        36.39 o
  11   3  18        727.92        678.73        52.50 o
  13   3  18         18.23         10.70        37.54 o
  -4   4  18        140.08        110.83        56.38 o
  -2   4  18        218.75        229.26        66.87 o
 -25   1  19        482.26        507.59        45.13 o
 -23   1  19       2423.91       2654.11        87.28 o
 -21   1  19        115.59        109.15        25.73 o
 -19   1  19        200.79        177.60        25.99 o
 -17   1  19       2488.33       2563.13        64.19 o
 -15   1  19         21.20         44.73        18.55 o
 -13   1  19         23.20         33.65        16.52 o
 -11   1  19       2024.65       1967.24        52.96 o
  -9   1  19        530.81        548.45        26.11 o
  -7   1  19       2077.91       2081.71        45.87 o
  -5   1  19        248.00        239.07        17.32 o
  -3   1  19       1633.05       1744.69        48.67 o
  -1   1  19         32.18         34.12        15.70 o
   1   1  19          1.07         -6.85        15.50 o
   3   1  19          1.24          3.25        15.65 o
   5   1  19       2191.23       2177.14        90.96 o
   7   1  19          1.51         -8.21        19.22 o
   9   1  19        116.49        176.98        26.23 o
  11   1  19       2179.48       2148.28        70.57 o
  13   1  19          1.16         -8.95        25.34 o
  15   1  19        228.10        242.59        37.62 o
  17   1  19       1571.60       1636.51        73.03 o
  19   1  19        475.24        609.04        56.17 o
  21   1  19         95.46        130.19        42.27 o
 -24   2  19        301.93        408.18        65.80 o
 -22   2  19         30.35         10.39        29.60 o
 -20   2  19       1090.82       1073.56        55.88 o
 -18   2  19        686.25        636.02        44.84 o
 -16   2  19        210.30        138.14        28.59 o
 -14   2  19        327.61        355.22        33.64 o
 -12   2  19        619.20        530.43        34.81 o
 -10   2  19        384.01        318.45        28.40 o
  -8   2  19       1149.37       1095.75        42.52 o
  -6   2  19        276.58        243.67        24.00 o
  -4   2  19        785.68        783.84        36.33 o
  -2   2  19       4748.65       4795.77        99.01 o
   0   2  19       1751.99       1824.38        54.26 o
   2   2  19        897.96        944.98        41.02 o
   4   2  19         18.02          1.12        22.97 o
   6   2  19         43.79         38.37        25.86 o
   8   2  19        550.32        578.72        40.26 o
  10   2  19         92.46         93.67        30.03 o
  12   2  19        106.54         80.79        36.42 o
  14   2  19       2051.49       1933.72       136.34 o
  16   2  19         97.45         54.25        36.14 o
  18   2  19        154.37        232.86        46.51 o
 -17   3  19          4.58         17.88        30.32 o
 -15   3  19        230.26        242.81        36.10 o
 -13   3  19       1134.61       1077.63        57.68 o
 -11   3  19        382.01        427.72        38.12 o
  -9   3  19         26.15         60.24        26.38 o
  -7   3  19         49.69         39.39        26.91 o
  -5   3  19         98.17         52.97        26.38 o
  -3   3  19         12.07         18.12        25.44 o
  -1   3  19        112.33        111.25        30.68 o
   1   3  19       8332.13       8495.58       168.49 o
   3   3  19          7.56          2.11        28.66 o
   5   3  19         28.49         50.38        28.03 o
   7   3  19        299.34        305.35        42.72 o
   9   3  19       1823.90       1913.40       111.03 o
  11   3  19       1170.39       1079.24        67.36 o
  13   3  19        540.43        635.23        62.93 o
 -26   0  20       2044.96       2141.40       143.18 o
 -24   0  20          5.38         11.21        43.37 o
 -22   0  20          0.00        -28.42        32.66 o
 -20   0  20        976.40        977.15        67.42 o
 -18   0  20          3.53         25.84        26.73 o
 -16   0  20         18.45         -5.32        22.77 o
 -14   0  20         17.93         -6.09        20.23 o
 -12   0  20        964.88        940.75        49.43 o
 -10   0  20        156.41         75.04        23.00 o
  -8   0  20       5660.29       5841.55       140.60 o
  -6   0  20       1578.83       1626.92        61.05 o
  -4   0  20        119.08        166.30        25.30 o
  -2   0  20        532.35        594.48        38.43 o
   0   0  20         13.60         20.59        18.68 o
   2   0  20        318.84        357.32        35.69 o
   4   0  20       7662.55       7725.84       206.63 o
   6   0  20       1147.40       1231.64        68.92 o
   8   0  20       5985.37       4810.39       212.88 o
  10   0  20          0.00         -2.15        29.32 o
  12   0  20          8.91        -26.91        29.96 o
  14   0  20       1009.69       1062.83        76.34 o
  16   0  20        114.91         -3.36        45.78 o
  18   0  20        240.27        337.64        67.03 o
  20   0  20        752.66        977.97       198.61 o
 -25   1  20        955.25       1169.84        69.47 o
 -23   1  20        149.34        129.95        28.93 o
 -21   1  20         20.64         -3.27        22.30 o
 -19   1  20       1332.29       1411.15        52.70 o
 -17   1  20        293.10        268.64        28.29 o
 -15   1  20        164.43        119.12        22.14 o
 -13   1  20         94.29         78.24        18.35 o
 -11   1  20        736.21        591.59        27.88 o
  -9   1  20        989.06        998.52        34.68 o
  -7   1  20          3.11        -14.60        14.60 o
  -5   1  20         46.33         61.00        16.60 o
  -3   1  20       2347.79       2377.74        61.39 o
  -1   1  20       5232.67       5139.89        92.01 o
   1   1  20         50.35         20.08        16.82 o
   3   1  20        873.62        956.66        49.65 o
   5   1  20       1097.48       1062.03        45.88 o
   7   1  20         32.06         -8.71        20.05 o
   9   1  20         51.93         59.05        24.39 o
  11   1  20       2633.74       2253.26        73.26 o
  13   1  20        632.92        554.22        46.69 o
  15   1  20        379.20        388.84        41.22 o
  17   1  20        211.95        263.96        42.72 o
  19   1  20         16.27         39.91        38.84 o
 -22   2  20          2.09         -7.26        29.51 o
 -20   2  20        231.60        205.76        34.58 o
 -18   2  20         42.41         24.83        26.74 o
 -16   2  20        934.00        866.02        49.30 o
 -14   2  20       1138.33       1098.64        52.58 o
 -12   2  20       1744.73       1719.41        60.09 o
 -10   2  20         31.15         25.76        20.56 o
  -8   2  20       1334.74       1373.83        48.36 o
  -6   2  20       2555.46       2564.84        61.02 o
  -4   2  20       2103.96       2179.84        74.10 o
  -2   2  20       1797.06       1769.60        63.05 o
   0   2  20      10076.89       9913.89       158.27 o
   2   2  20       2688.75       2816.01        72.33 o
   4   2  20         48.19         -3.11        24.03 o
   6   2  20        509.20        516.93        40.68 o
   8   2  20          0.34         24.22        25.75 o
  10   2  20       3242.02       3256.09       100.02 o
  12   2  20        101.36        126.34        35.21 o
  14   2  20         42.09         71.15        36.57 o
  16   2  20        485.16        477.03        52.91 o
 -17   3  20          7.58         -8.31        30.74 o
 -15   3  20        280.15        292.29        39.30 o
 -13   3  20        766.06        838.44        52.24 o
 -11   3  20        887.91        788.14        47.96 o
  -9   3  20         78.60         18.66        26.68 o
  -7   3  20         73.02         79.63        28.38 o
  -5   3  20        935.06       1036.29        53.83 o
  -3   3  20         24.83         17.75        32.49 o
  -1   3  20        786.69        848.14        67.49 o
   1   3  20        111.92         83.45        37.08 o
   3   3  20          4.51        -31.38        31.38 o
   5   3  20        293.56        338.10        42.17 o
   7   3  20        154.09        108.74        37.70 o
   9   3  20        287.01        385.79        55.20 o
  11   3  20        139.40        109.13        42.67 o
 -25   1  21         26.14        -20.87        30.75 o
 -23   1  21        317.65        259.78        35.13 o
 -21   1  21         52.53         42.24        24.61 o
 -19   1  21        921.88        928.05        44.72 o
 -17   1  21        582.05        519.09        33.88 o
 -15   1  21       3286.01       3109.35        74.14 o
 -13   1  21        494.26        484.67        26.79 o
 -11   1  21        536.85        690.68        33.77 o
  -9   1  21         12.69        -14.74        16.43 o
  -7   1  21       2173.50       2139.29        52.41 o
  -5   1  21        308.07        267.24        22.64 o
  -3   1  21         12.65         24.35        17.13 o
  -1   1  21       4717.23       4819.73        85.60 o
   1   1  21       2494.28       2549.17        75.19 o
   3   1  21         12.70         -4.90        18.69 o
   5   1  21        765.29        716.07        39.84 o
   7   1  21       1033.98        994.54        67.88 o
   9   1  21       4694.35       4532.06       110.48 o
  11   1  21       1345.79       1346.29        58.66 o
  13   1  21        889.38        886.32        60.60 o
  15   1  21        508.04        490.91        46.31 o
  17   1  21        471.29        416.59        46.96 o
  19   1  21        500.92        498.50        56.47 o
 -22   2  21        457.20        531.77        47.40 o
 -20   2  21          0.11         19.10        27.98 o
 -18   2  21        631.29        567.06        47.58 o
 -16   2  21         33.02         -3.57        24.92 o
 -14   2  21        184.91        234.14        38.09 o
 -12   2  21       1379.53       1279.32        64.16 o
 -10   2  21        201.63        226.35        31.36 o
  -8   2  21          2.70         12.76        24.53 o
  -6   2  21          0.27         12.19        23.43 o
  -4   2  21        346.03        276.39        35.56 o
  -2   2  21        334.83        306.41        33.70 o
   0   2  21        166.23        183.39        26.22 o
   2   2  21       1601.05       1597.92        60.43 o
   4   2  21        150.58        125.15        30.56 o
   6   2  21         29.17         30.88        29.13 o
   8   2  21         20.91         33.46        27.26 o
  10   2  21        679.63        598.26        46.81 o
  12   2  21         42.23         62.95        32.18 o
  14   2  21        107.47         76.08        46.51 o
  16   2  21         42.08        -34.95        38.17 o
 -17   3  21        171.39         96.90       108.47 o
 -15   3  21         44.91         55.93        32.50 o
 -13   3  21          0.90         33.25        31.51 o
 -11   3  21        122.77         89.17        34.82 o
  -9   3  21        535.98        562.39        52.98 o
  -7   3  21        461.86        423.21        47.55 o
  -5   3  21         76.85         64.09        36.28 o
  -3   3  21        709.88        727.20        57.33 o
  -1   3  21        565.58        550.66        51.03 o
   1   3  21          2.00         46.29        33.76 o
   3   3  21        282.04        329.84        46.39 o
   5   3  21        217.98        205.67        68.14 o
   7   3  21        141.56        131.63        40.75 o
   9   3  21       3602.38       3633.08       125.10 o
  11   3  21         85.42         13.26       113.77 o
 -24   0  22        366.71        403.93        81.29 o
 -22   0  22        872.75       1034.76       110.58 o
 -20   0  22       1156.28       1318.18       113.10 o
 -18   0  22        153.73        189.54        35.50 o
 -16   0  22        761.56        625.58        54.90 o
 -14   0  22          4.87         -2.77        27.06 o
 -12   0  22         65.16         23.81        26.74 o
 -10   0  22         50.40         73.25        28.03 o
  -8   0  22       4017.72       4110.26       144.05 o
  -6   0  22       8228.04       8470.43       184.14 o
  -4   0  22       3212.84       3177.93        86.99 o
  -2   0  22      17198.29      17157.15       315.87 o
   0   0  22        552.48        569.50        46.00 o
   2   0  22        433.43        443.99        44.44 o
   4   0  22       1574.69       1903.16        99.07 o
   6   0  22        962.10       1127.74        88.14 o
   8   0  22       2713.70       2194.45       191.84 o
  10   0  22        612.07        516.33        54.49 o
  12   0  22         17.58         20.24        35.88 o
  14   0  22         13.03         74.01        41.77 o
  16   0  22        312.14        508.98        64.10 o
  18   0  22        953.41       1017.52        97.27 o
 -25   1  22        134.87        146.89        36.01 o
 -23   1  22          3.92         24.74        29.39 o
 -21   1  22        114.77        145.15        29.27 o
 -19   1  22         42.98         40.67        23.76 o
 -17   1  22       2812.46       2817.72        75.89 o
 -15   1  22       1008.16        853.06        45.15 o
 -13   1  22       1520.65       1292.93        50.38 o
 -11   1  22          6.55          0.64        20.13 o
  -9   1  22          0.88        -17.26        17.26 o
  -7   1  22       3271.73       3273.86        66.31 o
  -5   1  22       1559.46       1698.22        55.44 o
  -3   1  22       4947.91       4989.56        98.10 o
  -1   1  22       7235.45       7472.12       119.24 o
   1   1  22        349.34        344.28        28.13 o
   3   1  22        198.32        188.65        25.88 o
   5   1  22        211.29        252.58        28.89 o
   7   1  22       1013.39        912.99        47.10 o
   9   1  22       1708.33       1441.58        62.38 o
  11   1  22        296.31        298.16        35.26 o
  13   1  22        110.48         36.92        29.90 o
  15   1  22        185.42        152.14        36.15 o
  17   1  22        160.85        136.82        40.08 o
 -22   2  22         15.85         34.84        34.38 o
 -20   2  22        254.11        353.01        44.49 o
 -18   2  22        120.20         59.79        34.74 o
 -16   2  22         56.26         24.32        30.91 o
 -14   2  22         57.64         98.28        31.87 o
 -12   2  22        431.72        386.73        38.09 o
 -10   2  22       1608.74       1502.03        64.51 o
  -8   2  22       1349.79       1423.99        63.21 o
  -6   2  22        654.51        658.51        44.31 o
  -4   2  22          9.68         12.48        28.10 o
  -2   2  22       3081.03       3212.20        90.39 o
   0   2  22       2651.57       2622.36        70.56 o
   2   2  22        951.26        956.75        50.83 o
   4   2  22        344.78        337.34        38.86 o
   6   2  22        125.38        122.42        33.23 o
   8   2  22        781.57        704.57        49.54 o
  10   2  22        211.29        188.90        37.37 o
  12   2  22         11.59         36.89        34.22 o
  14   2  22        575.08        610.49        83.95 o
 -15   3  22         47.59         37.57        37.72 o
 -13   3  22         34.28         53.76        36.40 o
 -11   3  22         65.19        -11.00        34.06 o
  -9   3  22         72.20         39.06        35.56 o
  -7   3  22        223.98        204.30        39.65 o
  -5   3  22         40.28         43.58        36.19 o
  -3   3  22         56.55         93.24        37.55 o
  -1   3  22         36.22         25.74        35.77 o
   1   3  22         34.96         -1.14        34.55 o
   3   3  22         44.48         16.29        37.19 o
   5   3  22         65.70         -0.76        46.74 o
   7   3  22          0.85         -1.67        37.18 o
   9   3  22        481.89        503.67        54.12 o
 -23   1  23        835.52        870.68        58.66 o
 -21   1  23        513.04        583.18        45.60 o
 -19   1  23        110.04        157.29        30.79 o
 -17   1  23        139.49        102.38        28.23 o
 -15   1  23        563.74        629.21        41.36 o
 -13   1  23       3383.37       3027.35        78.67 o
 -11   1  23       1178.82       1262.24        60.52 o
  -9   1  23        512.26        527.65        40.22 o
  -7   1  23         21.04         -7.80        18.56 o
  -5   1  23        156.12        175.29        22.44 o
  -3   1  23       3643.56       3578.93        72.60 o
  -1   1  23        820.30        915.36        38.71 o
   1   1  23       1193.45       1276.63        53.30 o
   3   1  23        386.31        355.78        31.77 o
   5   1  23       1187.65       1166.38        51.47 o
   7   1  23        701.95        597.66        40.02 o
   9   1  23       2426.14       2297.14        75.92 o
  11   1  23        689.13        613.10        44.59 o
  13   1  23         61.54         24.59        30.87 o
  15   1  23         56.49         26.68        33.35 o
  17   1  23          9.23        -28.34        37.54 o
 -20   2  23         29.66         46.52        35.53 o
 -18   2  23        186.94        171.91        40.39 o
 -16   2  23        211.63        172.18        37.73 o
 -14   2  23        257.88        120.34        35.03 o
 -12   2  23        154.15        249.88        35.58 o
 -10   2  23        259.33        184.39        38.39 o
  -8   2  23         51.36         51.53        27.09 o
  -6   2  23        239.11        237.96        36.58 o
  -4   2  23        175.62        100.92        37.76 o
  -2   2  23       1263.67       1264.97        62.07 o
   0   2  23        196.68        219.94        30.52 o
   2   2  23          4.01         54.91        30.13 o
   4   2  23        498.52        497.86        44.63 o
   6   2  23         51.27         43.93        32.43 o
   8   2  23        634.89        687.04        49.73 o
  10   2  23         11.35          1.28        33.06 o
  12   2  23         74.10         39.32        35.62 o
  14   2  23         48.22          6.22        38.40 o
 -13   3  23        149.81        116.46        40.69 o
 -11   3  23         64.89         88.03        39.01 o
  -9   3  23        227.15        180.71        43.12 o
  -7   3  23         33.01         12.36        35.17 o
  -5   3  23         71.59         88.70        40.36 o
  -3   3  23        947.58        917.17        70.68 o
  -1   3  23         43.27         45.55        36.43 o
   1   3  23        112.10         85.82        41.02 o
   3   3  23        617.05        591.87        63.07 o
   5   3  23        120.47        209.59        57.59 o
   7   3  23         15.31         43.15        43.70 o
 -24   0  24        235.02        255.23        91.71 o
 -22   0  24        100.12         80.98        51.37 o
 -20   0  24       5109.65       4960.25       178.26 o
 -18   0  24       2282.24       2464.66       142.90 o
 -16   0  24       1136.35       1135.65        71.59 o
 -14   0  24       2300.20       2008.93       127.14 o
 -12   0  24        966.51        981.62        60.49 o
 -10   0  24        110.85         61.14        29.78 o
  -8   0  24         33.65         47.31        26.02 o
  -6   0  24       1078.34       1093.88        56.82 o
  -4   0  24      31522.66      30545.23       535.81 o
  -2   0  24        239.04        307.13        33.80 o
   0   0  24       1180.18       1151.79        80.78 o
   2   0  24       6437.79       6303.17       185.96 o
   4   0  24        108.81        156.18        43.51 o
   6   0  24       6156.04       5632.77       159.65 o
   8   0  24        348.65        399.75        51.05 o
  10   0  24       3113.53       2876.66       125.50 o
  12   0  24       2824.51       2565.67       119.80 o
  14   0  24        342.92        456.89        60.31 o
  16   0  24         32.01        -16.38        43.89 o
 -23   1  24          6.75          1.21        34.28 o
 -21   1  24         16.63         22.73        31.99 o
 -19   1  24        453.88        401.06        39.62 o
 -17   1  24         90.70         85.91        27.54 o
 -15   1  24        112.45         59.24        25.60 o
 -13   1  24        143.76        113.81        27.28 o
 -11   1  24         26.67         15.57        22.02 o
  -9   1  24        144.66        156.60        24.67 o
  -7   1  24        226.44        221.68        26.60 o
  -5   1  24          6.49         36.94        20.16 o
  -3   1  24       6198.32       6253.66       106.74 o
  -1   1  24        440.92        478.14        41.29 o
   1   1  24       1170.84       1220.90        61.34 o
   3   1  24        260.27        281.35        30.82 o
   5   1  24        175.45        176.31        29.58 o
   7   1  24       2261.39       2083.17        71.72 o
   9   1  24        447.27        371.68        36.63 o
  11   1  24         96.19         -6.63        26.79 o
  13   1  24        171.21        136.74        40.10 o
  15   1  24          3.08        -30.83        30.83 o
 -20   2  24        323.62        300.46        47.79 o
 -18   2  24          0.67        -12.96        33.84 o
 -16   2  24        191.69         97.92        39.21 o
 -14   2  24        416.42        373.26        45.95 o
 -12   2  24        601.97        537.83        52.59 o
 -10   2  24         35.88         47.53        29.17 o
  -8   2  24       1913.85       1864.41        75.04 o
  -6   2  24        805.18        693.74        50.33 o
  -4   2  24        764.24        717.02        54.53 o
  -2   2  24        214.21        251.89        33.37 o
   0   2  24        584.26        770.98        54.38 o
   2   2  24        372.96        406.94        43.41 o
   4   2  24         56.13         35.43        31.19 o
   6   2  24       1263.92       1173.95        63.42 o
   8   2  24       1839.73       1792.88        80.58 o
  10   2  24        377.03        376.64        47.34 o
  12   2  24        373.84        426.58        50.93 o
 -13   3  24        148.13        183.20        48.85 o
 -11   3  24          3.53         21.06        38.67 o
  -9   3  24         12.43        -12.33        37.13 o
  -7   3  24         89.79         65.50        36.99 o
  -5   3  24         64.62        -14.54        37.13 o
  -3   3  24        476.96        483.31        54.01 o
  -1   3  24          1.55        -33.36        33.36 o
   1   3  24         25.09        -25.46        41.73 o
   3   3  24         65.66         23.04        44.56 o
   5   3  24         76.97        113.42        54.77 o
 -21   1  25         15.70        100.50        37.11 o
 -19   1  25        334.12        302.98        36.82 o
 -17   1  25          2.41          7.13        26.30 o
 -15   1  25        207.44        210.69        31.36 o
 -13   1  25        607.59        578.59        41.41 o
 -11   1  25       4856.48       4690.84       100.86 o
  -9   1  25        324.99        322.18        32.65 o
  -7   1  25        284.54        322.05        29.53 o
  -5   1  25       8724.75       8651.98       137.15 o
  -3   1  25        419.63        500.51        32.89 o
  -1   1  25       1148.22       1229.11        61.80 o
   1   1  25        202.14        196.60        30.88 o
   3   1  25         75.43         65.46        25.89 o
   5   1  25          0.75         35.35        25.67 o
   7   1  25        347.06        361.81        36.79 o
   9   1  25        528.46        520.85        60.44 o
  11   1  25         32.84         32.76        30.14 o
  13   1  25         81.96         18.00        33.69 o
  15   1  25        113.74        210.96        42.60 o
 -18   2  25         51.77         41.34        36.12 o
 -16   2  25        404.09        496.79        53.90 o
 -14   2  25          9.56        -30.25        30.25 o
 -12   2  25        195.81        144.97        34.35 o
 -10   2  25        322.00        268.43        37.86 o
  -8   2  25        132.42        138.11        32.65 o
  -6   2  25       1148.85       1103.11        66.24 o
  -4   2  25        274.54        191.71        36.05 o
  -2   2  25        589.17        575.62        62.31 o
   0   2  25        886.87        869.50        82.65 o
   2   2  25         61.38         83.90        34.36 o
   4   2  25         31.29         37.49        33.06 o
   6   2  25        531.66        708.10        53.30 o
   8   2  25         48.14         19.16        36.05 o
  10   2  25        525.44        475.28        66.52 o
  12   2  25          1.46          6.30        38.53 o
 -11   3  25        183.18        138.72        51.27 o
  -9   3  25        922.09        977.67        75.39 o
  -7   3  25       1213.20       1238.65        74.95 o
  -5   3  25         71.96         85.68        41.82 o
  -3   3  25          0.83        -25.11        38.46 o
  -1   3  25        872.68        858.77        93.17 o
   1   3  25        106.60        112.60        48.60 o
   3   3  25         19.24         25.33        50.67 o
 -22   0  26         53.23        -12.13        47.83 o
 -20   0  26        621.25        662.86        73.78 o
 -18   0  26        624.60        751.01       103.87 o
 -16   0  26       4535.63       4423.19       278.28 o
 -14   0  26        982.21        952.73        75.95 o
 -12   0  26         97.09         42.52        32.69 o
 -10   0  26       2888.96       2880.10       112.48 o
  -8   0  26         45.18         41.62        28.33 o
  -6   0  26       3435.02       3320.75        97.83 o
  -4   0  26         66.14         77.75        32.85 o
  -2   0  26          6.74        -29.41        29.41 o
   0   0  26        912.84        978.23        69.92 o
   2   0  26        154.71        152.89        43.71 o
   4   0  26       5761.34       5303.24       173.66 o
   6   0  26        863.66        786.34        72.84 o
   8   0  26        100.66         62.59        40.75 o
  10   0  26       1191.09       1113.73        81.79 o
  12   0  26        114.83         81.71        56.28 o
  14   0  26        993.29        891.09       114.62 o
 -21   1  26        158.60        139.48        40.17 o
 -19   1  26         52.12         72.12        31.14 o
 -17   1  26        181.57        189.05        33.80 o
 -15   1  26        308.55        305.96        35.41 o
 -13   1  26        507.68        498.36        39.20 o
 -11   1  26         27.19         41.91        23.56 o
  -9   1  26         37.89         49.77        23.59 o
  -7   1  26        517.00        500.17        35.25 o
  -5   1  26       5249.89       5386.57        98.94 o
  -3   1  26       3812.48       3751.42        79.70 o
  -1   1  26         96.24         57.68        26.06 o
   1   1  26          3.05         -4.18        24.72 o
   3   1  26        709.73        733.81        44.73 o
   5   1  26        574.65        560.48        41.59 o
   7   1  26        221.51        251.50        35.25 o
   9   1  26         89.57         41.26        28.69 o
  11   1  26          1.95        -24.31        29.82 o
  13   1  26          0.62         16.22        32.78 o
 -18   2  26         52.63         58.56        39.08 o
 -16   2  26         54.57         61.83        38.76 o
 -14   2  26          0.19         37.40        34.22 o
 -12   2  26        192.03        156.18        35.72 o
 -10   2  26         27.14         24.26        30.45 o
  -8   2  26         62.95        105.69        32.38 o
  -6   2  26       1403.02       1244.06        66.76 o
  -4   2  26       2217.48       2152.40       170.24 o
  -2   2  26          1.48        -14.45        32.30 o
   0   2  26          0.19        -14.39        32.78 o
   2   2  26          8.64         38.86        32.89 o
   4   2  26        608.18        649.62        54.38 o
   6   2  26         23.25          1.83        35.00 o
   8   2  26       1195.57       1159.97        69.40 o
  10   2  26         51.59         75.94        40.73 o
  -7   3  26          4.78          5.29        40.66 o
  -5   3  26        316.78        337.70        52.04 o
  -3   3  26         19.89        -41.60        41.60 o
  -1   3  26        401.55        395.04        60.92 o
 -21   1  27        308.79        236.17        56.35 o
 -19   1  27        854.02        836.05        58.26 o
 -17   1  27        147.28        169.30        35.25 o
 -15   1  27        489.00        530.17        42.81 o
 -13   1  27         38.96         55.06        27.84 o
 -11   1  27         25.24         51.12        28.94 o
  -9   1  27        137.26        171.70        28.78 o
  -7   1  27          4.80         21.61        23.35 o
  -5   1  27       3750.19       3822.37        86.25 o
  -3   1  27        616.31        664.40        41.56 o
  -1   1  27        812.86        788.58        79.30 o
   1   1  27       2387.11       2378.52        80.75 o
   3   1  27        983.68       1031.78        52.18 o
   5   1  27          1.25        -13.12        28.14 o
   7   1  27        247.89        235.32        44.87 o
   9   1  27         20.95         26.37        29.85 o
  11   1  27        894.21        883.48        56.23 o
  13   1  27        155.50         82.20        37.45 o
 -16   2  27        144.51         76.80        39.30 o
 -14   2  27         69.85         43.51        35.39 o
 -12   2  27        179.96        184.26        38.37 o
 -10   2  27        538.42        548.00        48.50 o
  -8   2  27        238.94        210.49        37.91 o
  -6   2  27       2092.50       1905.65        88.41 o
  -4   2  27         57.37         58.03        35.01 o
  -2   2  27         92.02        104.80        41.97 o
   0   2  27        715.83        719.93        57.98 o
   2   2  27          0.06         -1.11        32.42 o
   4   2  27        590.04        562.42        55.32 o
   6   2  27        672.00        710.96        57.25 o
   8   2  27        633.58        594.76        56.89 o
 -20   0  28        132.83        116.72        57.47 o
 -18   0  28       1109.39       1277.15       154.21 o
 -16   0  28          8.26          2.59        36.40 o
 -14   0  28       2840.74       2473.16       195.15 o
 -12   0  28        214.84        288.35        45.38 o
 -10   0  28        491.99        372.99        43.12 o
  -8   0  28       2226.04       2239.70        87.18 o
  -6   0  28       8511.02       8372.50       183.95 o
  -4   0  28        475.84        481.83        51.07 o
  -2   0  28       3204.35       2983.07       120.40 o
   0   0  28         23.24         29.36        38.54 o
   2   0  28        333.46        240.26        51.94 o
   4   0  28        911.29        828.69        78.07 o
   6   0  28       1776.82       1662.92        96.11 o
   8   0  28        117.93         73.18        43.52 o
  10   0  28       1959.95       1979.75       109.86 o
  12   0  28         20.69         -0.59        44.72 o
 -19   1  28         15.92         -4.34        34.57 o
 -17   1  28        343.53        294.03        39.47 o
 -15   1  28        521.95        544.06        44.01 o
 -13   1  28        416.46        406.56        39.84 o
 -11   1  28          3.91         -8.61        27.73 o
  -9   1  28        277.59        250.89        31.14 o
  -7   1  28       1924.55       1792.58        70.85 o
  -5   1  28         11.73         26.11        25.77 o
  -3   1  28        400.77        496.83        41.07 o
  -1   1  28        197.27        216.37        33.37 o
   1   1  28         13.57         65.94        28.63 o
   3   1  28          2.31          7.28        26.70 o
   5   1  28          2.78        -14.79        30.16 o
   7   1  28        347.54        320.90        39.99 o
   9   1  28         13.60         26.48        31.52 o
  11   1  28         68.48         96.10        36.29 o
 -14   2  28        699.25        720.10        59.34 o
 -12   2  28        494.32        538.16        65.00 o
 -10   2  28        685.16        659.29        52.52 o
  -8   2  28        662.44        536.68        71.58 o
  -6   2  28        391.65        322.74        45.44 o
  -4   2  28       2088.06       2003.74        95.29 o
  -2   2  28        763.38        901.59        76.14 o
   0   2  28         87.59         91.72        42.27 o
   2   2  28         26.59         -4.41        37.96 o
   4   2  28         95.90         76.32        38.66 o
   6   2  28       1396.15       1379.29        75.08 o
 -17   1  29        639.56        532.18        47.99 o
 -15   1  29        120.07        141.73        35.58 o
 -13   1  29        805.53        775.34        50.46 o
 -11   1  29         35.65          6.00        29.25 o
  -9   1  29        729.23        789.34        45.84 o
  -7   1  29        839.69        874.31        61.51 o
  -5   1  29         44.10         20.55        28.16 o
  -3   1  29         83.09         43.98        29.51 o
  -1   1  29        364.74        382.42        39.69 o
   1   1  29        238.69        228.71        41.26 o
   3   1  29       3842.72       3796.37        99.81 o
   5   1  29        262.25        309.74        41.60 o
   7   1  29        115.72        118.73        39.25 o
   9   1  29        298.04        263.76        39.79 o
 -12   2  29        274.22        347.92        45.29 o
 -10   2  29        410.19        415.79        48.84 o
  -8   2  29       1196.36       1490.09       126.24 o
  -6   2  29        924.26        928.62        88.26 o
  -4   2  29          1.36        -20.87        38.78 o
  -2   2  29        896.67        769.59        91.87 o
   0   2  29        186.64        206.20        49.45 o
   2   2  29        232.18        279.19        48.93 o
   4   2  29        292.48        358.45        49.65 o
 -18   0  30       1139.99       1120.97        93.61 o
 -16   0  30        918.25       1024.18        87.72 o
 -14   0  30       2049.09       2163.99       106.73 o
 -12   0  30       1080.63       1122.53       123.58 o
 -10   0  30        563.74        562.39        62.63 o
  -8   0  30        286.91        318.36        43.21 o
  -6   0  30       3555.54       3290.28       125.14 o
  -4   0  30        675.24        636.46        80.17 o
  -2   0  30       3017.77       3085.61       120.70 o
   0   0  30        237.89        338.34        58.33 o
   2   0  30        172.09        206.31        51.69 o
   4   0  30        184.35        292.94        70.68 o
   6   0  30         58.03         22.92        47.95 o
   8   0  30        256.76        154.23        51.65 o
  10   0  30         23.87         -1.16        63.91 o
 -17   1  30          2.56        -14.36        34.35 o
 -15   1  30        291.60        275.87        40.17 o
 -13   1  30         78.25         28.78        31.92 o
 -11   1  30         30.44          1.61        30.75 o
  -9   1  30          0.26        -27.15        27.15 o
  -7   1  30       1079.15       1158.43        64.25 o
  -5   1  30        553.27        714.35        55.35 o
  -3   1  30        448.03        462.76        44.92 o
  -1   1  30         90.07         48.97        30.86 o
   1   1  30        757.54        657.85        48.98 o
   3   1  30        234.36        335.37        42.55 o
   5   1  30         55.52         59.77        34.73 o
   7   1  30         67.59         74.57        33.60 o
 -10   2  30        118.41        147.55        40.72 o
  -8   2  30        768.02        689.90        56.02 o
  -6   2  30          0.06         -7.60        36.55 o
  -4   2  30        300.11        221.18        50.38 o
  -2   2  30        862.40        875.72        75.28 o
   0   2  30        322.43        295.26        55.49 o
   2   2  30          7.45         13.50        40.49 o
 -15   1  31        175.61        120.85        36.34 o
 -13   1  31        141.42         75.11        34.48 o
 -11   1  31        230.54        262.78        43.51 o
  -9   1  31       2492.94       2236.95        82.00 o
  -7   1  31        175.40        171.58        39.37 o
  -5   1  31          0.49         21.74        33.47 o
  -3   1  31        648.29        639.35        52.39 o
  -1   1  31          0.37        -20.44        29.60 o
   1   1  31        213.70        181.86        35.99 o
   3   1  31         22.36        -21.59        30.33 o
   5   1  31        570.98        605.74        51.90 o
  -6   2  31          7.80        176.02       104.45 o
  -4   2  31        185.91         10.49        49.40 o
 -14   0  32        786.25        751.23        73.52 o
 -12   0  32        349.44        474.43        60.48 o
 -10   0  32         12.80         95.39        44.10 o
  -8   0  32       3050.63       3294.52       129.58 o
  -6   0  32        490.59        548.06        60.52 o
  -4   0  32         98.12        132.56        44.95 o
  -2   0  32         90.62        104.89        45.93 o
   0   0  32       2693.97       2659.40       140.77 o
   2   0  32         16.66          7.40        46.75 o
   4   0  32         70.63         45.16        45.17 o
   6   0  32        398.63        318.27        91.43 o
 -13   1  32         83.69         72.62        38.57 o
 -11   1  32        561.62        616.27        50.72 o
  -9   1  32       1470.94       1729.38        87.17 o
  -7   1  32         14.90         15.15        35.42 o
  -5   1  32        382.87        337.90        45.24 o
  -3   1  32         61.34         65.97        36.84 o
  -1   1  32        191.05        145.23        37.72 o
   1   1  32       1070.88       1201.23        62.97 o
   3   1  32       1514.38       1519.85        72.57 o
  -9   1  33         90.82        185.34        46.39 o
  -7   1  33        945.22        922.41        68.14 o
  -5   1  33         49.94         66.53        37.71 o
  -3   1  33         81.51         88.02        38.32 o
  -1   1  33         27.44         44.71        37.31 o
  -8   0  34         15.05        -20.59        50.54 o
  -6   0  34        178.18        145.38        48.66 o
  -4   0  34          3.76        -36.52        44.13 o
  -2   0  34        400.45        455.76        70.19 o
                                                
